# Supplementary material for: miRNA Combinatorics and its Role in Cell State Control—A Probabilistic Approach
Source: Front Mol Biosci. 2021 Dec 21;8:772852. doi: 10.3389/fmolb.2021.772852 (PMC8724548; doi:10.3389/fmolb.2021.772852)
Supplement: Supplementary file 1 [file Table2.xlsx]

## Sheet: x300_HeLa
Table S2 - Results of x300 overexpression on HeLa cells
Gene	mir-151	mir-378	mir-615	mir-190	mir-204	mir-33	mir-367	mir-7153	mir-184	mir-212	mir-324	mir-20	mir-411	mir-4429	mir-485	mir-23	mir-6807	mir-4770	mir-136	mir-3139	mir-668	mir-1251	mir-203	mir-5688	mir-150	mir-208	mir-96	mir-375	mir-372	mir-489	mir-1224	mir-449	mir-302	mir-520	mir-140	mir-543	mir-542	mir-31	mir-494	mir-665	mir-431	mir-504	mir-28	mir-369	mir-217	mir-141	mir-144	mir-155	mir-873
CYR61	66.6667	83.3333	33.3333	66.6667	0	0	33.3333	0	16.6667	33.3333	33.3333	66.6667	50	33.3333	16.6667	33.3333	16.6667	16.6667	16.6667	33.3333	50	50	16.6667	16.6667	33.3333	0	0	33.3333	33.3333	16.6667	16.6667	16.6667	16.6667	33.3333	16.6667	33.3333	50	0	16.6667	50	0	0	0	50	16.6667	66.6667	33.3333	0	33.3333
KRT80	28.5714	57.1429	0	28.5714	28.5714	42.8571	14.2857	14.2857	28.5714	28.5714	14.2857	85.7143	28.5714	0	0	28.5714	14.2857	14.2857	0	0	14.2857	14.2857	0	28.5714	14.2857	28.5714	0	28.5714	0	28.5714	14.2857	14.2857	14.2857	14.2857	42.8571	0	42.8571	14.2857	28.5714	14.2857	14.2857	57.1429	42.8571	14.2857	14.2857	0	14.2857	0	14.2857
MXRA7	0	60	20	20	0	20	40	0	20	0	0	60	0	40	20	40	40	100	0	20	20	0	0	20	0	0	0	40	40	60	40	0	20	0	40	0	0	0	40	0	0	20	0	20	60	20	0	0	0
NDUFA7	80	60	0	0	0	20	20	0	20	20	20	20	0	20	20	0	0	0	20	0	20	20	20	40	0	60	40	0	20	20	0	20	40	20	40	20	100	40	60	0	0	100	0	0	20	0	0	20	0
BLOC1S5	100	0	0	0	0	0	0	0	0	0	0	0	0	0	0	0	0	0	0	0	0	0	0	0	0	0	0	0	0	0	0	0	0	0	0	0	0	0	0	0	0	0	0	0	0	0	0	0	0
LRRC59	0	16.6667	0	0	0	0	0	0	0	0	0	0	0	0	0	0	0	0	0	0	0	0	0	0	0	0	0	0	0	0	0	0	0	0	0	0	0	0	0	0	0	0	0	0	0	0	0	0	16.6667
EIF4G2	0	13.3333	0	0	0	0	0	0	0	0	0	0	0	0	0	0	0	0	0	0	0	0	0	0	0	0	0	0	0	0	0	0	0	0	0	0	0	0	0	0	0	0	0	0	0	0	0	0	0
RPL34	0	0	0	0	0	0	0	0	0	0	0	0	0	0	0	0	0	0	0	0	0	0	0	0	0	0	0	0	0	0	0	0	0	0	0	0	0	0	0	0	0	0	0	0	0	0	0	0	0
BZW1	0	0	0	0	0	0	0	0	0	0	0	0	0	0	0	0	0	0	0	0	0	0	0	0	0	0	0	0	0	0	0	0	0	0	0	0	0	0	0	0	0	0	0	0	0	0	0	0	0
HMGA1	0	0	0	0	0	0	0	0	0	0	0	0	0	0	0	0	0	0	0	0	0	0	0	0	0	0	0	0	0	0	0	0	0	0	0	0	0	0	0	0	0	0	0	0	0	0	0	0	0
GNG5	0	0	0	0	0	0	0	0	0	0	0	0	0	0	0	0	0	0	0	0	0	0	0	0	0	0	0	0	0	0	0	0	0	0	0	0	0	0	0	0	0	0	0	0	0	0	0	0	0
HNRNPA1	34.375	0	3.125	0	0	0	0	0	0	0	0	12.5	3.125	0	6.25	0	0	0	0	6.25	0	0	0	0	0	0	0	0	3.125	0	3.125	0	0	0	3.125	3.125	0	0	0	0	0	0	0	0	0	0	0	0	0
CKS1B	0	25	0	0	0	0	0	0	0	0	0	0	0	0	0	0	0	0	0	0	0	0	0	0	0	0	0	0	0	0	0	0	0	0	0	0	0	0	0	0	0	0	0	0	0	0	0	0	0
RTN4	28.5714	28.5714	0	0	0	0	0	0	0	0	0	0	0	0	0	0	0	0	0	0	0	0	0	0	0	0	0	0	0	0	0	0	0	0	0	0	0	0	0	0	0	0	0	0	0	0	0	0	0
TGFBI	7.69231	0	0	0	0	0	0	0	0	0	0	0	0	0	0	0	0	0	0	0	0	0	0	0	0	0	0	0	0	0	0	0	0	0	0	0	0	0	0	0	0	0	0	0	0	0	0	0	0
TSPO	0	0	0	0	0	0	0	0	0	0	0	0	0	0	0	0	0	0	0	0	0	9.09091	0	0	0	0	0	0	0	0	0	0	0	0	0	0	0	0	0	0	0	0	0	0	0	0	0	0	0
ATPIF1	18.75	18.75	0	0	0	0	0	0	0	0	0	6.25	0	0	6.25	0	0	0	0	0	0	0	0	0	0	0	0	0	0	6.25	0	0	0	0	6.25	0	0	0	0	0	0	0	0	0	0	0	0	0	0
PCBP1	28.5714	7.14286	0	0	0	0	0	0	0	0	0	0	7.14286	0	0	0	0	0	0	0	0	0	0	0	0	0	0	0	0	0	0	0	0	0	0	0	0	0	0	0	0	0	0	0	0	0	0	0	0
HAX1	30	0	0	0	0	0	0	0	0	0	0	10	0	0	0	10	0	0	0	0	0	0	0	0	0	0	0	0	0	0	0	0	0	0	0	10	0	0	0	0	10	0	0	0	0	0	0	0	0
PCBP2	3.7037	0	0	0	0	0	0	0	0	0	0	0	3.7037	0	0	0	7.40741	0	0	0	0	0	0	3.7037	0	0	0	0	0	0	0	0	0	0	0	0	0	0	0	0	0	0	0	0	0	0	0	0	0
VIM	22.2222	0	0	0	0	0	0	0	0	5.55556	0	16.6667	0	0	0	5.55556	0	0	0	0	0	0	5.55556	0	0	0	0	0	0	0	0	0	0	0	0	0	0	0	0	0	5.55556	0	0	0	0	0	0	0	0
RPL31	19.7531	8.64198	0	0	0	0	0	1.23457	2.46914	0	1.23457	7.40741	0	1.23457	0	0	0	2.46914	1.23457	0	0	0	0	0	0	0	0	0	0	0	0	0	0	0	0	1.23457	0	0	0	0	0	0	0	0	0	1.23457	0	1.23457	0
RAN	45.2381	0	4.7619	0	4.7619	7.14286	7.14286	2.38095	4.7619	2.38095	0	33.3333	16.6667	14.2857	19.0476	11.9048	4.7619	14.2857	2.38095	11.9048	0	7.14286	4.7619	7.14286	4.7619	4.7619	4.7619	14.2857	0	4.7619	7.14286	2.38095	7.14286	0	4.7619	2.38095	0	7.14286	7.14286	9.52381	0	7.14286	0	11.9048	0	2.38095	4.7619	4.7619	2.38095
SET	35.7143	50	7.14286	14.2857	0	0	0	7.14286	0	0	14.2857	28.5714	0	0	14.2857	7.14286	7.14286	0	0	7.14286	7.14286	7.14286	7.14286	7.14286	7.14286	0	14.2857	0	14.2857	0	14.2857	7.14286	7.14286	14.2857	0	0	0	0	7.14286	0	7.14286	0	0	0	0	7.14286	0	7.14286	0
GANAB	0	30.7692	0	0	0	0	0	0	7.69231	0	7.69231	15.3846	7.69231	7.69231	23.0769	23.0769	0	0	0	7.69231	0	0	0	0	0	0	0	0	0	0	0	0	0	0	7.69231	7.69231	0	0	0	0	0	0	0	0	0	0	0	0	0
HNRNPK	57.1429	21.4286	0	7.14286	0	7.14286	7.14286	7.14286	0	0	7.14286	21.4286	0	0	14.2857	7.14286	0	0	0	0	0	0	0	0	7.14286	0	7.14286	7.14286	0	0	0	0	7.14286	14.2857	0	0	0	0	0	7.14286	0	0	0	0	0	7.14286	0	7.14286	0
VDAC1	50	16.6667	0	0	8.33333	8.33333	8.33333	0	0	0	0	25	0	8.33333	8.33333	25	0	8.33333	0	0	8.33333	0	0	0	0	8.33333	8.33333	0	0	0	8.33333	0	0	0	0	16.6667	8.33333	0	8.33333	8.33333	0	16.6667	0	0	0	0	0	0	8.33333
AK2	12.5	25	0	0	0	0	0	12.5	0	0	0	0	0	12.5	0	12.5	0	12.5	0	12.5	0	0	0	0	12.5	12.5	0	0	0	12.5	0	0	0	0	12.5	0	0	0	0	0	0	0	0	0	0	0	0	0	0
ATP5E	31.7073	17.0732	2.43902	0	0	2.43902	2.43902	0	4.87805	2.43902	7.31707	24.3902	7.31707	4.87805	4.87805	2.43902	2.43902	2.43902	0	2.43902	0	2.43902	2.43902	0	0	0	4.87805	2.43902	0	0	4.87805	0	0	2.43902	0	2.43902	2.43902	0	2.43902	2.43902	4.87805	0	0	4.87805	0	0	4.87805	0	2.43902
PGAM1	0	18.1818	0	18.1818	9.09091	0	0	9.09091	9.09091	0	9.09091	9.09091	9.09091	0	0	9.09091	9.09091	0	0	18.1818	0	9.09091	9.09091	0	0	0	0	9.09091	9.09091	0	0	9.09091	0	0	0	0	0	0	0	0	0	9.09091	0	9.09091	0	0	0	0	0
COX7B	33.3333	33.3333	8.33333	8.33333	0	8.33333	8.33333	8.33333	8.33333	8.33333	16.6667	50	16.6667	0	8.33333	0	8.33333	16.6667	8.33333	0	0	16.6667	25	8.33333	0	0	8.33333	8.33333	25	0	16.6667	16.6667	8.33333	0	0	0	0	0	0	8.33333	16.6667	0	16.6667	16.6667	0	0	8.33333	8.33333	8.33333
ATP5G1	50	40	10	10	20	20	0	10	10	0	10	0	20	10	20	30	0	10	20	0	0	20	40	10	10	20	0	0	10	0	10	10	0	0	0	10	20	0	0	0	10	20	20	0	20	20	0	0	30
PPIA	0	29.2683	4.87805	7.31707	14.6341	7.31707	7.31707	7.31707	7.31707	0	7.31707	31.7073	26.8293	21.9512	12.1951	31.7073	9.7561	17.0732	9.7561	17.0732	9.7561	7.31707	7.31707	9.7561	4.87805	2.43902	4.87805	12.1951	2.43902	17.0732	7.31707	2.43902	17.0732	2.43902	9.7561	7.31707	9.7561	4.87805	2.43902	2.43902	7.31707	4.87805	7.31707	2.43902	0	12.1951	4.87805	7.31707	7.31707
RHOB	40	60	100	0	20	0	0	40	20	0	20	40	0	0	0	0	0	100	0	20	0	0	0	20	0	20	0	0	0	0	20	20	100	0	0	0	0	0	0	0	0	20	0	20	0	0	0	40	0
EIF3H	55.5556	0	11.1111	11.1111	11.1111	0	11.1111	22.2222	0	22.2222	33.3333	11.1111	11.1111	22.2222	33.3333	22.2222	0	22.2222	0	33.3333	22.2222	11.1111	22.2222	22.2222	11.1111	0	11.1111	0	11.1111	11.1111	22.2222	11.1111	0	11.1111	11.1111	0	11.1111	11.1111	22.2222	22.2222	33.3333	11.1111	22.2222	0	0	11.1111	0	0	11.1111
H3F3B	42.8571	0	57.1429	42.8571	14.2857	0	0	0	14.2857	14.2857	28.5714	14.2857	42.8571	14.2857	28.5714	28.5714	14.2857	14.2857	14.2857	0	0	14.2857	0	28.5714	28.5714	14.2857	28.5714	0	28.5714	14.2857	0	14.2857	14.2857	0	14.2857	0	14.2857	0	14.2857	0	14.2857	0	0	0	0	14.2857	0	28.5714	28.5714
CHCHD10	0	0	100	0	100	0	100	0	0	100	0	0	100	100	0	0	0	0	0	0	0	0	100	0	0	0	0	0	0	0	0	0	100	0	0	100	0	0	0	0	0	100	0	100	100	100	100	0	0
PFN2	0	0	100	100	0	100	100	0	0	0	0	0	0	0	0	20	0	0	100	100	0	0	100	100	0	0	0	0	0	0	0	0	0	0	100	0	0	0	0	100	100	0	0	0	0	0	0	0	0
RCN1	0	0	0	0	0	0	0	0	100	0	0	20	0	0	0	0	0	0	0	0	0	0	0	0	0	0	100	100	100	0	100	0	0	0	100	100	0	0	0	0	0	0	0	100	0	100	0	0	0
NSUN2	0	0	20	0	0	0	0	0	0	0	0	0	0	0	0	0	100	0	0	0	0	0	0	0	0	0	0	0	0	0	0	0	0	100	0	20	0	0	0	0	0	0	0	0	0	0	0	0	0
C14orf2	16.6667	0	100	0	100	0	0	0	100	0	100	0	0	0	0	0	0	0	0	0	100	0	0	0	0	0	0	0	0	0	0	0	0	0	0	0	0	0	0	0	0	0	0	0	0	0	0	0	0
GPR56	0	0	0	0	0	0	0	0	0	0	0	0	0	0	0	0	0	100	0	0	100	100	100	0	100	100	0	0	0	0	0	0	100	100	100	100	0	0	0	0	0	0	0	0	0	0	0	0	0
HSPA4	0	0	100	0	100	100	0	0	0	0	0	0	0	0	0	0	0	0	0	0	0	0	0	0	0	0	0	0	0	0	0	0	0	0	0	0	0	100	0	100	0	0	0	0	0	0	100	0	0
CERS2	40	40	0	0	0	0	0	0	0	0	20	0	0	0	20	100	0	0	100	0	100	100	0	0	0	100	0	100	0	20	0	100	0	0	0	0	0	100	0	0	0	0	0	0	100	0	0	0	0
GLO1	40	60	0	100	100	100	0	0	0	0	0	0	0	0	0	0	0	20	0	0	0	20	0	0	0	0	0	0	0	0	0	0	0	100	0	0	0	0	0	0	0	0	0	100	0	0	0	0	0
FKBP10	20	40	0	0	0	0	20	0	0	0	0	20	20	100	0	0	0	0	0	0	0	0	0	0	100	0	0	0	0	0	0	0	0	0	0	0	0	0	0	0	0	0	0	0	0	0	100	20	0
NUTF2	80	60	0	0	0	0	0	0	0	0	0	20	0	20	0	0	0	20	0	0	20	20	0	0	60	20	0	0	0	0	0	20	0	0	0	0	20	0	0	100	0	0	0	100	0	0	0	20	0
RAC1	0	0	100	100	0	0	0	0	0	0	0	20	0	0	0	0	0	0	100	0	0	0	0	100	100	0	100	0	0	0	0	0	0	0	0	0	0	0	0	0	0	100	100	0	0	0	0	0	0
PTP4A2	20	0	0	0	100	0	0	0	0	0	0	0	0	100	0	0	0	100	0	100	0	100	100	0	0	0	20	100	0	100	0	100	0	0	0	100	0	0	0	0	0	0	0	0	0	100	0	0	0
SLC3A2	100	96.875	100	100	100	100	100	100	100	96.875	93.75	93.75	100	96.875	100	93.75	96.875	100	100	100	96.875	100	100	100	100	93.75	100	100	96.875	100	100	90.625	96.875	96.875	93.75	96.875	100	100	96.875	100	96.875	100	96.875	96.875	96.875	100	100	96.875	100
ODF3B	100	100	100	100	100	100	100	100	100	100	100	100	100	100	100	100	100	100	100	100	100	100	100	100	100	100	100	100	100	100	100	100	100	100	100	100	100	100	100	100	100	100	100	100	100	100	100	100	100
NDUFS8	100	100	100	100	100	100	100	100	100	100	100	100	100	100	100	100	100	100	100	100	100	100	100	100	100	100	100	100	100	100	100	100	100	100	70	90	90	100	100	100	100	100	100	100	100	100	100	100	100
RPL8	100	100	100	100	99.5192	100	100	100	100	100	100	100	100	100	100	100	100	100	100	100	100	100	100	100	100	100	100	100	100	100	100	100	100	100	99.0385	100	100	100	100	100	98.5577	100	100	100	100	100	100	100	100
TIMP1	100	100	100	100	100	100	100	100	100	100	100	100	100	100	100	100	100	100	100	100	100	100	100	100	100	100	100	100	100	100	100	100	100	100	100	100	100	100	100	100	100	100	100	100	100	100	100	100	100
GAL	100	100	100	100	100	100	100	100	100	100	100	100	100	100	100	100	100	100	100	100	100	100	100	100	100	100	100	100	100	100	100	100	100	100	100	100	100	100	100	100	100	100	100	100	100	100	100	100	100
PFDN5	100	100	100	100	100	100	100	100	100	100	100	100	100	100	100	100	100	100	100	100	100	100	100	100	100	100	100	100	100	100	100	100	100	100	100	100	100	100	100	100	100	100	100	100	100	100	100	100	100
GLTSCR2	100	100	100	100	100	100	100	100	100	100	100	100	100	100	100	100	100	100	100	100	100	100	100	100	100	100	100	100	100	100	100	100	100	100	100	100	100	100	100	100	100	100	100	100	100	100	100	100	100
HSPB1	100	100	100	100	100	100	100	100	100	100	100	100	100	100	100	100	100	100	100	100	100	100	100	100	100	100	100	100	100	100	100	100	100	100	100	100	100	100	100	100	100	100	100	100	100	100	100	100	100
RPS15	100	100	100	100	100	100	100	100	100	100	100	100	100	100	100	100	100	100	100	100	100	100	100	100	100	100	100	100	100	100	100	100	100	100	100	100	100	100	100	100	100	100	100	100	100	100	100	100	100
RPS20	100	100	100	100	100	100	100	100	100	100	100	100	100	100	100	100	100	100	100	100	100	100	100	100	100	100	100	100	100	100	100	100	100	100	100	100	100	100	100	100	100	100	100	100	100	100	100	100	100
RPL26	100	100	100	100	100	100	100	100	100	98.5714	100	100	100	100	100	100	100	100	100	100	100	100	100	100	100	100	100	100	100	100	100	100	100	100	100	100	100	100	100	100	100	100	100	100	100	100	100	100	100
SSR4	100	100	100	100	100	100	100	100	100	100	100	100	100	100	100	100	100	100	100	100	100	100	100	100	100	100	100	100	100	100	100	100	100	100	100	100	100	100	100	100	100	100	100	100	100	100	100	100	100
CDC20	100	100	100	100	100	100	100	100	100	100	100	100	100	100	100	100	100	100	100	100	100	100	100	100	100	100	100	100	100	100	100	100	100	100	100	100	100	100	85.7143	100	100	100	100	100	100	100	100	100	100
MDH1	100	100	100	100	100	100	100	100	100	100	100	100	100	100	100	100	100	100	83.3333	100	100	100	100	100	100	100	100	100	100	100	100	100	100	100	100	100	100	100	100	100	100	100	100	100	100	100	100	100	100
ATP5O	100	100	100	100	100	100	100	100	100	100	100	100	100	100	100	100	100	100	100	100	100	100	100	100	100	100	100	100	100	100	100	100	100	100	100	100	100	100	100	100	100	100	100	100	100	100	100	100	100
RPS19	100	100	100	100	100	100	100	100	100	100	100	100	100	100	100	100	100	100	100	100	100	100	100	100	98.3333	100	100	100	100	100	100	100	100	100	100	100	100	98.3333	100	100	100	100	100	100	100	100	100	100	100
TUBA1C	100	100	100	100	100	100	100	100	100	100	100	100	100	100	100	100	100	100	100	100	100	100	100	100	100	100	100	100	100	100	100	100	100	100	100	100	100	100	100	100	100	100	100	100	100	100	100	100	100
RPS2	100	100	100	100	100	100	100	99.6587	100	100	100	100	100	100	100	99.6587	100	100	100	100	100	100	100	99.6587	100	100	100	100	99.6587	99.6587	100	100	100	100	99.6587	100	100	100	100	100	100	100	100	100	100	100	100	100	94.8805
COX5B	100	100	100	100	100	95.4545	100	100	100	100	100	100	100	100	100	100	100	100	100	100	100	100	100	100	100	100	100	100	100	95.4545	100	100	100	100	100	100	100	100	100	100	100	100	100	100	100	100	100	100	100
FIBP	100	100	100	100	100	100	100	100	100	100	100	100	100	100	100	100	100	100	100	100	100	100	100	100	100	100	100	100	100	100	100	100	100	100	100	100	100	100	100	100	100	100	100	100	100	100	100	100	100
EIF3K	100	100	100	100	100	100	100	100	100	100	100	100	100	100	100	100	100	100	100	100	100	100	100	100	100	100	100	100	100	100	100	100	100	100	100	100	100	100	100	100	100	100	100	100	100	100	100	100	100
C16orf13	100	100	100	100	100	100	100	100	100	100	100	100	100	100	100	100	100	100	100	100	100	100	100	100	100	100	100	100	100	100	100	100	100	100	100	100	100	100	100	100	100	100	100	100	100	100	100	100	100
KRTCAP2	100	100	100	100	100	100	100	100	100	100	100	100	100	90	100	100	100	100	100	100	100	100	100	100	100	100	100	100	100	100	100	100	100	100	100	100	100	100	100	100	100	100	90	100	100	100	100	100	100
RPS7	100	100	100	100	100	100	100	100	100	100	100	100	100	100	100	100	100	100	100	100	100	100	100	100	100	100	100	100	100	100	100	100	100	100	100	100	100	100	74.4681	100	100	100	100	100	100	100	100	100	100
ADRM1	100	100	100	100	100	100	100	100	100	100	100	100	100	100	100	100	100	100	100	100	100	100	100	100	100	100	100	100	100	100	100	100	100	100	100	100	100	100	100	100	100	100	100	100	100	100	100	100	100
MRPS15	100	100	100	100	100	100	100	100	100	100	100	100	100	100	100	100	100	100	100	100	100	87.5	100	100	100	100	100	100	100	100	100	100	100	100	100	100	100	100	100	100	100	100	100	100	100	100	100	100	100
COPE	100	100	100	100	100	100	100	100	100	100	100	100	100	100	100	100	100	100	100	100	100	100	100	100	100	100	100	100	100	100	100	100	100	100	100	100	100	100	100	100	100	60	100	100	100	100	100	100	100
PSMB1	100	100	100	100	100	100	100	100	100	100	100	100	100	100	100	100	100	100	100	100	100	100	100	100	100	100	100	100	85.7143	100	100	100	100	100	100	100	100	100	100	100	85.7143	100	100	85.7143	100	100	100	100	100
PSMC3	100	100	100	100	100	100	100	100	100	100	100	100	100	100	100	100	100	100	100	100	100	100	100	100	100	100	100	100	100	100	100	100	100	100	100	100	100	100	100	100	100	100	100	100	100	100	100	100	100
SNRPA	100	100	100	100	100	100	100	100	100	100	100	100	100	100	100	100	100	100	100	100	100	100	100	100	100	100	100	100	100	100	100	100	100	100	100	100	100	100	100	100	100	100	100	100	100	100	100	100	100
JTB	100	100	100	100	100	100	100	100	100	100	100	100	100	100	100	100	100	100	100	100	100	100	100	100	83.3333	100	100	100	100	100	100	100	100	100	100	100	100	100	100	100	100	100	100	100	100	100	100	100	100
GNB2L1	100	100	100	100	99.0826	99.0826	100	100	100	100	88.9908	100	100	100	100	100	100	100	100	100	100	100	98.1651	99.0826	100	100	100	100	100	100	100	100	100	100	100	100	100	99.0826	100	100	100	100	100	100	100	100	100	100	100
RPL36AL	100	100	100	100	100	100	100	100	100	100	100	100	100	100	100	100	100	100	100	100	100	100	100	100	100	100	100	100	100	100	100	100	100	100	100	100	100	100	100	100	100	100	100	100	100	100	100	100	100
AURKAIP1	100	100	100	100	100	100	100	100	100	100	100	100	100	100	100	100	100	100	100	100	100	100	100	100	100	100	100	100	100	100	100	83.3333	100	100	100	100	100	100	100	100	100	100	100	100	100	100	100	100	83.3333
CKB	100	100	100	100	95.8333	100	100	100	100	100	100	100	100	100	100	100	100	100	100	100	100	100	100	100	100	100	95.8333	100	100	100	100	95.8333	100	100	100	100	100	100	100	100	100	100	100	100	100	100	100	100	95.8333
PIGT	100	100	100	100	100	100	100	100	100	80	100	100	100	100	100	100	100	100	100	100	100	100	100	100	100	100	100	100	100	100	100	100	100	100	100	100	100	100	100	100	100	100	100	100	100	100	100	100	100
HNRNPM	100	100	100	100	100	100	100	100	100	100	100	100	100	100	100	100	100	100	100	100	100	100	100	100	100	100	100	100	100	100	100	100	100	100	100	100	100	100	100	100	100	100	100	100	100	100	100	100	100
RPL27	100	100	100	100	100	99.2188	99.2188	100	100	99.2188	100	100	100	100	100	100	100	100	98.4375	100	100	99.2188	100	100	99.2188	100	99.2188	100	99.2188	98.4375	100	100	100	100	99.2188	99.2188	99.2188	100	99.2188	99.2188	99.2188	100	100	100	100	100	100	100	100
ATP5H	100	100	100	100	100	100	100	100	100	100	100	100	100	100	100	100	93.3333	100	100	100	100	100	100	100	100	100	100	100	100	100	100	100	100	100	100	100	100	100	100	100	100	100	100	100	100	100	93.3333	100	100
SPINK4	100	100	100	100	100	100	100	100	100	100	100	100	100	100	100	100	100	100	50	100	100	100	100	100	100	100	100	100	100	100	100	100	100	100	100	100	100	100	100	100	100	100	100	100	100	100	100	100	100
RPS18	100	100	100	100	100	100	100	100	100	100	100	100	100	100	100	100	100	100	100	100	100	100	100	100	100	100	100	100	100	100	100	100	100	100	100	100	100	100	100	100	100	100	100	100	100	100	100	100	100
C6orf48	100	100	100	100	100	100	100	100	100	100	100	100	100	100	100	100	100	100	100	100	100	100	100	100	100	100	100	100	100	100	100	100	100	100	100	100	100	100	100	100	100	100	100	100	100	100	100	100	100
STOML2	100	100	100	100	100	100	100	100	100	100	100	100	100	100	100	100	100	100	100	100	100	100	100	100	100	100	100	100	100	100	100	100	100	100	100	100	100	100	100	100	100	100	100	100	100	100	100	100	80
GTF3A	100	100	100	100	100	100	100	100	100	100	100	100	100	100	100	100	100	100	100	100	100	100	100	100	100	100	100	100	100	100	100	100	100	100	100	100	100	100	100	100	100	100	100	100	100	100	100	100	100
NDUFB1	100	100	100	100	100	100	100	100	100	100	100	100	100	100	100	100	100	100	100	100	100	100	100	100	100	100	100	100	100	100	100	100	100	100	100	41.6667	100	100	100	100	100	100	100	100	100	100	100	100	100
RNASEH2A	100	100	100	100	100	100	100	100	100	100	100	100	100	100	100	100	100	100	100	100	100	100	100	100	100	100	100	100	100	100	100	100	100	100	100	100	100	100	100	100	100	100	100	100	100	100	100	100	100
NDUFV1	100	100	100	100	100	100	100	100	100	100	100	100	100	100	100	100	100	100	100	100	100	100	100	100	100	100	100	100	100	100	100	100	100	100	100	100	100	100	100	100	100	100	100	100	100	100	100	100	100
PCOLCE	100	100	100	100	100	100	100	100	100	100	100	100	100	100	100	100	100	100	100	100	100	100	100	100	100	100	100	100	100	100	100	100	100	100	100	100	100	100	33.3333	100	100	100	100	100	100	100	100	100	100
SF3B2	100	100	83.3333	100	100	100	100	100	100	100	100	100	100	100	100	100	100	100	100	100	100	100	50	100	100	100	100	100	100	100	100	100	100	100	100	100	100	100	50	100	100	100	100	100	100	100	100	100	100
UBE2M	100	100	100	100	100	100	100	100	100	100	100	100	100	100	100	100	100	100	100	100	100	100	100	100	100	100	100	100	100	100	100	100	100	100	60	60	100	100	100	100	100	100	100	100	100	100	100	100	60
UQCRQ	100	100	100	100	100	100	100	100	100	100	100	100	100	100	100	100	100	100	100	100	100	100	100	100	100	100	100	100	100	100	100	100	100	100	100	100	100	100	100	100	100	83.3333	100	100	100	100	100	100	100
CAPG	100	100	100	100	100	100	100	100	100	100	100	100	100	100	100	100	100	100	100	100	100	100	100	100	100	100	100	100	100	100	100	100	100	100	100	100	100	100	100	100	100	100	100	100	100	100	100	100	80
GRN	100	100	100	100	100	100	100	83.3333	100	100	100	100	100	100	100	100	100	100	100	100	100	100	100	100	100	100	100	100	100	100	100	100	100	100	83.3333	100	100	100	100	100	100	100	100	100	100	100	100	100	100
IMPDH2	38.4615	100	100	100	100	100	100	100	100	100	100	100	100	100	100	100	100	100	100	92.3077	100	100	100	100	100	100	92.3077	100	100	100	100	100	100	100	100	100	100	100	100	100	100	100	100	100	100	100	100	100	100
PRDX4	100	100	100	100	100	100	100	100	92.8571	100	100	100	100	100	100	100	100	100	100	100	100	100	100	100	100	100	100	100	100	100	100	100	100	100	100	100	100	100	100	100	100	100	100	100	100	100	100	100	100
POLD2	100	100	100	100	100	100	100	100	100	100	100	100	100	100	100	100	100	100	100	100	100	100	100	100	100	100	100	100	100	100	100	100	100	100	100	100	100	100	100	100	100	100	100	100	100	100	100	100	100
PFDN2	100	100	100	100	100	100	100	100	100	100	100	100	100	100	100	100	100	100	100	100	100	100	100	100	100	100	100	100	100	100	100	100	100	100	100	100	100	100	100	100	100	100	100	100	100	100	100	100	100
ALYREF	100	100	100	100	100	100	100	100	100	100	100	100	100	100	100	100	100	100	100	100	100	100	100	100	100	100	100	100	100	100	100	100	100	100	100	100	100	100	100	100	100	100	100	100	100	100	100	100	100
EEF1D	100	100	100	100	100	100	100	100	27.2727	100	100	100	100	100	100	100	100	100	100	100	100	100	100	100	100	100	100	100	100	100	100	100	100	100	100	100	100	100	100	100	100	100	100	100	100	100	100	100	95.4545
PSMD2	100	100	100	100	100	100	100	100	100	100	100	100	100	100	100	100	100	100	100	100	100	100	100	100	100	100	100	100	100	100	100	100	100	100	100	100	100	100	100	100	100	100	100	100	100	100	100	100	100
KRT18	100	100	100	100	100	100	100	100	100	100	100	100	100	100	100	100	100	100	100	100	100	100	100	100	100	100	100	100	100	100	100	100	100	100	100	100	100	100	100	100	100	100	100	100	100	100	100	100	100
RPL29	100	100	100	100	100	100	100	100	100	100	100	100	100	100	100	100	100	100	100	100	100	100	100	100	100	100	100	100	100	100	100	100	100	100	100	100	100	100	100	100	100	100	100	100	100	100	100	100	100
ATP5J	100	100	100	100	100	100	100	100	100	100	100	100	100	100	100	100	100	100	100	100	100	100	40	100	100	100	100	100	100	100	100	100	100	100	100	100	100	100	100	100	100	100	100	100	100	100	100	100	100
HSD17B10	100	100	100	100	100	100	100	100	100	100	100	100	100	100	100	100	100	100	100	100	100	100	100	100	37.5	100	100	100	100	100	100	100	100	100	100	100	100	100	100	100	100	100	100	100	100	100	100	100	87.5
PSMC5	100	100	100	85.7143	100	100	100	100	100	100	100	100	100	100	100	100	100	100	85.7143	100	100	100	100	100	100	100	100	100	100	100	85.7143	100	85.7143	85.7143	100	100	100	100	100	100	100	100	100	100	100	100	100	100	100
NDUFB4	100	100	100	100	100	100	100	100	100	100	100	100	100	100	100	100	100	100	100	100	100	100	100	100	100	100	100	100	100	100	100	100	100	100	100	100	100	100	100	100	100	100	100	100	100	100	100	100	16.6667
RPLP0	100	100	100	99.4152	100	100	99.4152	100	100	99.4152	100	100	100	100	100	100	100	100	99.4152	100	100	99.4152	100	100	99.4152	100	100	98.8304	100	99.4152	100	99.4152	100	100	100	100	100	99.4152	100	100	99.4152	99.4152	100	100	99.4152	100	100	100	100
PDCD5	100	100	100	100	100	100	100	100	100	100	100	100	100	100	100	100	100	100	100	100	100	100	100	100	100	100	100	100	100	100	100	100	100	100	100	100	100	100	100	100	100	100	100	100	100	100	100	100	100
RPL5	100	100	100	100	100	100	100	100	100	100	100	100	100	100	100	100	100	100	100	100	100	100	100	100	100	100	100	100	100	100	100	100	100	100	100	100	100	100	100	100	100	100	100	100	100	100	100	100	100
UQCRC1	100	100	100	100	100	100	100	100	100	100	100	100	100	100	100	100	100	100	100	100	100	100	100	100	100	100	100	100	100	100	100	100	15.3846	100	100	100	100	100	100	100	100	100	100	100	100	100	100	100	100
TCP1	100	100	100	100	100	25	100	100	100	100	100	100	100	100	100	100	100	100	100	100	100	100	100	100	100	100	100	100	100	100	100	100	100	100	100	87.5	100	100	100	100	100	100	100	100	100	100	100	100	100
ADSL	100	85.7143	100	100	85.7143	100	100	100	100	100	100	100	100	100	100	100	100	100	100	100	100	100	100	100	85.7143	100	100	100	71.4286	100	100	100	100	100	100	100	85.7143	100	100	100	100	100	85.7143	100	100	100	85.7143	100	100
RPL18A	100	98.9474	97.8947	100	97.8947	97.8947	98.9474	98.9474	100	98.9474	100	100	100	98.9474	100	98.9474	98.9474	97.8947	98.9474	71.5789	98.9474	85.2632	100	96.8421	96.8421	98.9474	98.9474	98.9474	98.9474	98.9474	97.8947	100	100	98.9474	96.8421	98.9474	96.8421	83.1579	97.8947	86.3158	100	98.9474	97.8947	98.9474	100	96.8421	97.8947	98.9474	100
NACA	100	100	100	100	86.9565	95.6522	95.6522	100	100	95.6522	100	100	100	100	100	95.6522	100	86.9565	91.3043	100	100	95.6522	95.6522	100	100	100	100	100	100	100	100	100	95.6522	100	95.6522	95.6522	100	95.6522	100	100	100	100	95.6522	95.6522	100	95.6522	100	100	100
NHP2L1	100	100	100	100	100	100	100	100	100	100	85.7143	100	85.7143	100	100	57.1429	100	100	85.7143	85.7143	100	100	100	100	100	100	85.7143	100	100	100	100	100	85.7143	100	100	100	85.7143	100	100	100	100	100	100	100	85.7143	100	100	100	100
NDUFB7	100	100	100	88.8889	88.8889	100	100	100	100	100	88.8889	100	100	100	100	100	100	88.8889	100	100	88.8889	100	88.8889	88.8889	100	100	88.8889	100	100	100	100	100	88.8889	100	100	100	88.8889	100	100	100	100	100	100	88.8889	100	100	100	100	100
TPI1	100	100	97.619	97.619	100	100	100	100	100	97.619	100	100	100	100	100	100	100	100	100	100	100	100	100	100	100	100	100	100	100	97.619	100	97.619	100	100	59.5238	100	100	97.619	100	80.9524	100	100	100	100	97.619	100	100	100	42.8571
ENO1	97.7778	98.8889	100	97.7778	100	97.7778	97.7778	98.8889	98.8889	100	98.8889	97.7778	100	97.7778	27.7778	100	98.8889	98.8889	98.8889	98.8889	98.8889	96.6667	100	98.8889	97.7778	98.8889	97.7778	97.7778	97.7778	98.8889	100	100	97.7778	100	98.8889	100	96.6667	100	98.8889	96.6667	98.8889	97.7778	98.8889	100	97.7778	97.7778	100	98.8889	97.7778
ATP5A1	100	100	100	100	88.8889	100	100	100	88.8889	100	100	88.8889	100	100	100	100	100	88.8889	100	88.8889	100	100	88.8889	100	100	100	100	100	100	100	100	100	100	88.8889	100	100	100	100	88.8889	88.8889	88.8889	100	0	88.8889	100	100	100	88.8889	100
GADD45GIP1	100	90	100	100	100	100	100	100	90	100	100	90	100	100	100	100	100	0	50	100	100	100	100	100	100	90	100	100	100	100	100	100	90	100	100	100	100	90	100	90	100	100	100	100	100	100	100	100	100
AES	100	100	100	100	100	100	100	100	100	100	100	100	100	100	100	100	100	100	100	100	100	100	100	100	50	100	100	100	100	100	100	100	100	100	100	60	100	100	100	100	10	100	100	100	100	100	100	100	100
UQCRH	96.7742	100	100	100	96.7742	96.7742	96.7742	100	96.7742	100	96.7742	100	100	100	100	96.7742	96.7742	96.7742	100	100	93.5484	96.7742	96.7742	96.7742	100	100	96.7742	96.7742	100	100	96.7742	100	100	100	100	100	100	100	100	100	96.7742	100	100	100	96.7742	96.7742	100	100	100
SHFM1	100	100	100	100	100	83.3333	100	100	100	100	100	100	100	100	100	100	100	100	100	100	100	100	83.3333	100	83.3333	100	100	100	100	100	100	100	100	100	100	66.6667	100	100	83.3333	100	100	100	100	83.3333	83.3333	100	100	100	100
RPLP1	100	98.3051	99.435	100	98.8701	98.8701	99.435	99.435	99.435	99.435	100	100	99.435	1.69492	99.435	100	98.8701	97.7401	99.435	97.7401	98.8701	99.435	98.8701	98.8701	91.5254	98.3051	98.8701	99.435	98.8701	99.435	99.435	98.8701	98.8701	99.435	98.8701	94.3503	97.7401	97.7401	99.435	93.2203	98.8701	99.435	98.8701	98.8701	98.8701	88.1356	98.3051	97.7401	100
SERPINB6	100	100	100	100	100	100	100	100	100	100	57.1429	100	100	100	100	100	100	100	100	100	100	100	100	100	100	100	100	100	100	100	100	100	100	100	100	100	100	100	100	100	100	100	100	100	100	100	100	100	100
NDUFA13	100	100	100	100	100	100	100	100	100	100	100	100	100	100	100	100	100	100	100	100	100	100	100	100	100	100	100	100	100	100	100	100	100	100	100	100	100	100	100	100	100	100	100	100	100	100	100	100	100
SDHB	100	100	100	100	100	100	100	100	100	100	100	100	100	100	100	100	100	100	100	100	100	100	100	100	100	100	100	100	100	100	100	100	100	100	100	80	100	100	100	100	100	100	100	100	100	100	100	100	100
RPS25	100	100	100	100	100	100	100	100	100	100	100	100	100	100	100	100	100	100	100	100	100	100	100	100	100	100	100	100	100	100	100	100	100	100	100	100	100	100	100	100	100	100	100	100	100	100	100	100	100
TRIM28	100	100	100	100	100	100	100	100	100	100	100	100	100	100	100	100	100	100	100	100	100	100	100	100	100	100	100	100	100	100	100	100	100	100	33.3333	100	50	100	100	100	100	100	100	100	100	100	100	100	100
NDUFB11	100	100	100	100	100	100	100	100	100	100	100	100	100	100	100	100	100	100	100	100	100	100	100	100	100	100	100	100	100	100	100	100	100	100	100	100	100	100	100	100	100	100	100	100	100	100	100	100	100
RPS3A	100	100	100	100	98.374	100	99.187	100	100	99.187	100	99.187	100	100	100	100	98.374	99.187	97.561	98.374	100	100	98.374	100	100	98.374	100	100	100	100	100	99.187	98.374	100	98.374	99.187	100	98.374	100	97.561	100	100	100	99.187	100	99.187	100	99.187	100
NDUFS6	100	100	100	100	100	100	100	100	100	100	100	100	94.7368	100	100	100	100	100	100	100	100	100	100	100	94.7368	100	100	100	100	100	100	100	100	100	100	100	100	100	100	100	100	94.7368	94.7368	94.7368	100	100	100	100	100
RPL11	100	100	100	100	100	100	98.2143	100	100	100	100	100	100	100	100	100	94.6429	98.2143	98.2143	98.2143	100	100	100	100	100	100	100	100	100	100	100	100	100	100	100	100	100	100	96.4286	100	100	100	100	100	100	100	98.2143	100	98.2143
CYC1	100	100	100	95.4545	100	100	100	100	100	100	100	100	95.4545	100	100	100	100	100	100	100	100	95.4545	100	100	100	100	95.4545	100	95.4545	100	100	100	100	100	100	100	100	27.2727	100	100	100	95.4545	100	100	100	100	100	100	100
C12orf57	100	100	100	100	100	100	100	100	100	100	100	100	100	100	100	100	100	100	100	100	100	100	100	100	100	100	100	100	100	100	100	100	100	100	100	100	100	100	100	100	100	100	100	100	100	100	100	100	100
STIP1	100	100	100	100	100	85.7143	100	100	85.7143	100	100	100	100	100	100	100	100	100	100	100	100	100	100	100	100	100	100	100	100	100	100	100	100	100	100	85.7143	100	85.7143	100	100	100	100	100	100	100	100	100	100	100
RPS27	100	100	99.2481	97.7444	100	100	100	100	100	100	99.2481	99.2481	100	100	100	99.2481	99.2481	99.2481	100	100	100	99.2481	100	99.2481	100	99.2481	99.2481	99.2481	98.4962	99.2481	100	100	100	99.2481	100	100	99.2481	100	100	99.2481	97.7444	99.2481	98.4962	99.2481	100	30.8271	100	100	45.8647
TCEB2	66.6667	94.4444	100	100	100	100	100	100	100	100	100	100	100	100	100	100	100	100	100	100	100	100	100	100	33.3333	100	100	100	100	100	94.4444	100	100	100	100	100	100	100	100	100	100	100	94.4444	100	100	100	100	100	100
HINT1	100	100	100	100	100	100	100	100	100	100	100	100	100	100	97.3684	100	100	100	28.9474	100	100	100	100	100	100	100	100	100	100	100	100	100	100	100	100	100	100	100	100	100	100	100	100	100	100	100	100	100	100
SLPI	100	100	100	100	100	100	100	100	100	100	100	100	100	100	100	100	100	100	100	100	100	100	100	100	100	100	100	100	100	100	100	100	100	100	100	100	100	100	100	100	100	100	100	100	100	100	100	100	100
GSTP1	100	100	100	100	100	100	100	100	100	100	100	100	100	100	100	100	100	100	100	100	100	100	100	100	100	100	100	100	100	100	100	100	100	100	100	100	100	100	100	100	100	100	100	100	100	100	100	100	100
EIF4G1	100	100	100	100	100	100	100	100	100	100	100	100	100	100	100	100	100	100	100	100	100	100	100	100	100	100	100	100	100	100	100	100	100	100	100	100	100	100	100	100	100	100	100	71.4286	100	100	100	100	100
MRPL21	100	100	100	100	100	100	100	100	100	100	100	100	100	100	100	100	100	100	100	100	100	100	100	100	100	100	100	100	100	100	100	100	100	100	100	100	100	100	100	100	100	100	100	100	100	100	100	100	100
RPL39	99.0099	100	100	0	100	100	100	100	100	100	100	100	100	100	100	100	99.0099	100	100	100	100	100	100	100	100	100	100	100	100	100	99.0099	100	100	100	73.2673	100	100	100	100	100	100	100	100	100	100	100	100	100	100
RPSA	100	100	100	17.2043	100	100	100	100	100	100	100	100	100	100	100	100	100	100	100	100	100	100	100	100	100	100	100	100	100	100	100	100	100	100	100	100	100	100	100	100	100	100	100	100	100	100	100	100	100
PSMD4	100	100	100	100	100	100	100	100	100	100	100	100	100	100	100	100	100	100	100	85.7143	100	100	100	100	100	100	100	100	100	100	100	100	100	100	100	100	100	100	100	100	100	100	100	100	100	100	100	100	100
TXN	100	100	100	100	100	100	100	100	100	100	100	100	100	100	100	100	100	100	100	100	100	100	100	100	100	100	100	100	100	100	100	100	100	100	100	100	100	100	100	100	100	100	100	100	100	100	100	100	100
RPS29	99.3007	100	100	100	99.3007	100	99.3007	100	100	99.3007	99.3007	100	100	100	100	100	100	100	100	100	100	100	100	100	100	99.3007	100	100	100	100	100	100	100	100	100	100	100	100	100	100	100	100	100	100	100	100	99.3007	100	98.6014
NDUFAB1	100	100	100	100	100	100	100	100	100	100	100	100	100	100	100	100	100	100	100	100	100	100	100	100	100	100	100	100	100	100	100	100	100	100	100	100	100	100	100	100	100	100	100	100	100	100	100	100	100
LDHB	100	100	100	100	100	100	100	100	100	100	100	100	100	100	100	100	100	100	96.4286	100	100	100	100	100	100	100	100	0	100	100	100	100	100	100	100	100	100	100	100	100	100	100	100	100	100	100	100	100	100
CHMP4A	100	100	100	100	100	100	100	100	100	100	100	100	100	100	100	100	100	100	100	100	100	100	100	100	100	100	100	100	100	100	100	100	100	100	100	100	100	100	100	100	100	100	100	100	100	100	100	100	100
RPS12	88.7574	99.4083	100	100	100	100	100	100	100	100	99.4083	100	100	99.4083	96.4497	100	100	100	98.8166	100	100	99.4083	100	99.4083	100	100	100	100	99.4083	100	100	100	99.4083	99.4083	100	97.0414	99.4083	99.4083	100	100	99.4083	100	100	100	97.6331	99.4083	98.8166	99.4083	100
ATP5I	100	100	100	100	100	100	100	100	100	100	100	100	100	100	100	100	100	100	100	100	100	100	100	100	100	100	100	100	100	100	100	100	100	100	100	100	100	100	100	100	100	100	100	100	100	100	100	100	100
EEF1B2	100	100	100	100	100	100	100	100	100	100	100	100	100	100	100	100	100	100	100	100	100	100	100	100	100	100	100	100	100	100	100	100	100	100	100	100	100	100	100	100	100	100	100	100	100	100	100	100	100
RPL19	100	100	100	100	100	100	100	100	100	100	100	100	100	100	100	100	100	100	100	100	100	100	100	100	100	100	100	100	100	100	100	100	100	100	100	100	100	100	100	100	100	100	100	100	100	100	100	100	100
CLIC1	100	100	100	93.75	100	100	100	100	100	100	100	100	100	100	100	100	100	93.75	100	100	100	100	100	100	100	100	100	100	6.25	100	100	100	100	100	100	100	100	100	100	62.5	100	100	100	100	100	100	100	100	100
CCT7	100	100	100	100	100	100	100	100	100	100	100	100	100	100	100	100	100	100	100	100	100	100	100	100	100	100	100	100	0	100	100	100	100	100	100	100	100	100	100	100	100	100	100	100	100	100	100	100	100
ARL2	100	100	100	100	100	100	100	100	100	100	100	100	100	100	100	100	100	100	100	100	100	100	100	100	100	100	100	100	100	100	100	100	100	100	100	100	100	100	100	100	100	100	100	100	100	100	100	100	100
NELFE	100	100	100	100	100	100	100	100	100	100	100	100	100	100	100	100	100	100	100	100	100	100	100	100	100	100	100	100	100	100	100	100	100	100	100	100	100	100	100	100	100	100	100	100	100	100	100	100	100
TUBA1B	100	100	100	100	100	100	100	100	100	100	100	100	100	100	100	100	100	100	100	100	100	100	100	100	100	100	100	100	100	100	100	100	100	100	100	100	100	100	100	100	100	100	100	100	100	100	100	100	100
EEF1G	99.1071	100	100	100	100	100	100	100	100	100	100	100	99.1071	100	100	100	100	100	100	100	98.2143	100	100	100	100	100	100	100	100	100	100	100	100	100	100	100	100	100	100	100	99.1071	94.6429	99.1071	100	100	100	100	100	100
GAPDH	100	100	99.5392	99.0783	100	100	100	100	99.5392	100	100	100	100	100	100	100	100	100	100	99.5392	99.0783	100	100	100	99.5392	100	100	100	100	100	100	99.5392	100	100	100	99.5392	99.0783	100	100	100	100	100	100	100	100	100	100	100	100
RPL7A	100	100	100	100	100	100	100	100	100	100	100	100	100	100	100	100	100	100	100	100	100	100	100	100	100	100	100	100	100	100	100	100	100	100	100	100	100	100	100	100	100	100	100	100	100	100	100	100	100
PSMB7	100	100	100	100	100	100	100	100	100	100	100	100	100	100	100	100	100	100	100	100	100	100	100	100	100	100	100	100	100	100	100	100	100	100	100	100	100	100	100	100	100	100	100	100	100	100	100	100	100
FBL	100	100	100	100	100	100	100	100	100	100	100	100	100	100	100	100	100	100	100	100	100	100	100	100	100	100	100	100	100	100	100	100	100	100	100	100	100	100	100	100	100	100	100	100	100	100	7.14286	100	100
S100A11	100	100	100	100	100	100	100	100	100	100	100	100	100	100	100	100	100	0	100	100	100	100	100	100	100	100	100	100	100	100	100	100	100	100	100	100	100	100	100	100	100	100	100	100	100	100	100	100	100
MIF	100	100	100	100	100	100	100	100	100	100	100	100	100	100	100	100	100	100	100	100	100	100	100	100	100	100	100	100	100	100	100	100	100	100	100	100	100	100	100	100	100	100	100	100	100	100	100	100	100
NDUFB8	100	100	100	100	100	100	100	100	100	100	100	100	100	100	100	100	100	100	100	100	100	100	100	100	100	100	100	100	100	100	100	100	100	100	100	100	100	100	100	100	100	100	100	100	100	100	100	100	100
MRPL41	100	100	100	100	100	100	100	100	100	100	100	100	100	100	100	100	100	100	100	100	100	100	100	100	100	100	100	100	100	100	100	100	100	100	100	100	100	100	100	100	100	100	100	100	100	100	100	100	100
ADM5	100	100	100	100	100	100	100	100	100	100	100	100	100	100	100	100	100	100	100	100	100	100	100	100	100	100	100	100	100	100	100	100	100	100	100	100	100	100	100	100	100	100	100	100	100	100	100	100	100
COX6A1	96.4286	100	100	100	100	100	100	100	100	100	100	100	100	100	100	96.4286	100	100	100	100	100	100	100	100	100	100	100	100	100	100	100	100	100	100	100	100	100	100	100	100	100	100	100	100	100	100	100	100	100
FH	100	100	100	100	100	100	100	100	100	100	100	100	100	100	100	100	100	100	100	100	100	100	100	100	100	100	100	100	100	100	100	100	100	100	100	100	100	100	100	100	100	100	100	66.6667	100	100	100	100	100
RPL38	100	98.7342	98.7342	98.7342	100	100	100	100	100	100	100	98.7342	100	100	100	100	98.7342	98.7342	100	100	100	98.7342	100	98.7342	100	98.7342	100	100	100	100	100	97.4684	100	100	100	100	100	98.7342	98.7342	100	100	100	100	1.26582	100	100	98.7342	100	100
RPS17	100	100	100	98.8372	100	100	100	97.6744	100	100	100	100	100	100	100	100	100	98.8372	100	97.6744	100	100	98.8372	100	100	100	100	100	98.8372	98.8372	98.8372	100	100	100	100	100	98.8372	100	100	100	100	100	98.8372	10.4651	100	100	100	100	98.8372
MARS	100	100	100	100	100	100	100	100	100	100	100	100	100	100	100	100	100	100	100	100	100	100	100	100	100	100	100	100	100	100	100	100	100	100	100	100	100	100	100	100	100	100	100	100	100	100	100	100	100
CCT2	100	100	100	100	100	100	100	100	100	100	100	100	100	100	100	100	100	100	100	100	100	100	100	100	100	100	100	100	100	100	100	100	100	100	30	100	100	100	100	100	100	100	100	100	100	100	70	50	100
TRAP1	100	100	100	100	100	100	100	100	100	100	100	100	100	100	100	100	100	100	100	100	100	100	100	100	100	100	100	100	100	100	100	100	100	100	91.6667	100	100	100	100	100	100	100	83.3333	100	100	100	100	100	100
CRIP1	100	100	100	100	100	100	100	100	100	100	100	100	100	100	100	100	100	100	100	100	100	100	100	100	100	100	100	100	100	100	100	100	100	100	100	100	100	100	100	100	100	100	100	100	100	100	100	100	100
C19orf53	100	100	100	100	100	100	100	100	100	83.3333	100	100	100	100	100	100	100	100	100	100	100	100	100	100	100	100	100	100	100	100	100	100	100	100	100	100	100	100	100	100	100	100	100	100	100	100	100	100	100
PHPT1	100	100	100	100	100	100	100	100	100	100	100	100	100	100	100	100	100	100	100	100	100	100	100	100	100	100	100	100	100	100	100	100	100	100	100	100	100	100	100	100	100	100	100	100	100	100	100	100	80
RPS26	100	100	100	100	100	100	100	100	100	100	100	100	100	100	100	100	100	100	100	100	19.2308	100	100	100	100	100	100	100	100	100	100	100	100	100	100	100	100	100	100	100	100	100	100	100	100	100	100	100	100
RPS8	100	100	100	99.1453	100	99.1453	99.1453	99.1453	99.1453	19.6581	100	100	100	99.1453	100	99.1453	100	98.2906	100	100	99.1453	99.1453	95.7265	100	100	100	100	100	99.1453	100	99.1453	100	100	100	100	100	100	99.1453	99.1453	100	100	100	100	98.2906	100	99.1453	100	100	98.2906
EWSR1	100	100	100	100	100	100	100	100	100	100	100	100	100	100	100	100	100	100	100	100	100	100	100	100	100	100	100	100	100	100	100	100	100	100	100	100	80	100	100	100	100	100	100	100	100	100	100	100	100
WDR83OS	100	100	100	100	100	100	100	100	100	100	100	100	100	100	100	100	100	100	100	100	100	100	100	100	100	100	100	100	100	100	100	100	100	100	100	100	100	100	42.8571	71.4286	100	100	100	100	100	100	100	100	100
AUP1	100	100	100	100	0	100	100	100	100	100	100	100	100	100	100	100	100	100	100	100	100	100	100	100	100	100	100	100	100	100	100	100	100	100	100	100	75	100	100	100	100	100	100	100	100	100	100	100	100
TROAP	100	100	100	100	100	100	100	100	100	100	100	100	100	100	100	100	100	100	100	100	100	100	100	100	100	100	100	100	100	100	0	100	100	87.5	100	100	100	100	100	100	100	100	100	100	100	100	100	100	100
ECI1	100	100	100	100	100	100	100	100	100	100	100	100	100	100	100	100	100	100	100	100	100	100	100	100	100	20	100	100	100	100	100	100	100	100	80	100	100	100	100	100	100	100	100	100	100	100	100	100	100
ATP5C1	100	100	100	100	100	100	100	100	100	100	100	100	100	100	100	100	100	100	100	100	100	100	100	100	100	100	100	100	100	100	100	100	100	100	100	100	100	100	100	100	100	100	100	100	100	100	100	100	100
UBA1	100	100	100	100	100	83.3333	100	100	100	100	100	100	100	100	100	100	100	100	100	100	100	100	100	100	100	100	100	100	100	100	100	100	100	100	100	100	100	16.6667	100	100	100	16.6667	100	100	100	100	100	100	100
CUTA	100	100	100	100	100	100	100	100	100	100	100	100	100	100	100	100	100	100	100	100	100	100	100	100	100	100	100	100	100	100	100	100	100	100	100	100	100	100	100	100	100	100	100	100	100	100	100	100	33.3333
MYL6	100	100	100	100	100	95	100	100	100	100	100	100	100	100	95	100	100	100	100	100	100	100	100	100	100	100	100	100	100	100	100	100	100	100	100	100	100	100	100	100	100	100	100	100	100	100	100	100	100
CIB1	100	100	100	100	100	100	100	100	100	100	100	100	100	100	100	100	100	100	100	100	100	100	100	100	100	100	100	100	100	100	100	100	100	100	100	85.7143	100	100	100	100	100	100	100	100	100	100	100	100	85.7143
SEC13	100	100	100	100	100	100	100	100	100	100	100	100	100	100	100	100	80	100	100	100	100	100	100	100	100	100	100	100	100	100	100	100	0	100	100	100	100	100	100	100	100	100	100	100	100	100	100	100	100
FLYWCH2	100	100	100	100	100	100	100	100	100	100	100	100	100	100	100	100	100	100	100	100	85.7143	100	100	85.7143	100	100	100	100	100	100	85.7143	100	100	100	100	100	100	100	100	100	100	100	100	100	100	100	100	100	100
SNRPB	100	100	100	100	100	100	100	100	100	100	100	100	100	100	100	100	100	100	100	100	100	100	100	6.66667	100	100	100	100	100	100	100	100	100	100	100	100	100	100	100	100	100	100	100	93.3333	100	100	100	100	100
TKT	100	100	100	100	96.4286	100	100	96.4286	100	100	100	100	100	100	100	100	92.8571	100	100	100	100	100	100	100	100	100	96.4286	75	100	89.2857	67.8571	100	96.4286	100	100	100	89.2857	67.8571	100	100	100	100	96.4286	96.4286	100	100	100	100	92.8571
GOT1	100	100	100	100	100	100	100	0	100	100	100	100	100	100	60	100	100	100	100	100	100	100	100	100	100	100	100	100	100	100	80	100	100	100	100	100	100	100	100	100	100	100	100	100	100	100	100	100	100
RPL41	99.0521	99.0521	99.0521	99.5261	98.1043	99.0521	98.1043	98.1043	99.0521	98.5782	0.947867	99.0521	100	100	100	100	99.0521	98.5782	99.0521	97.6303	99.5261	98.5782	98.5782	99.5261	98.5782	99.5261	98.1043	99.0521	99.0521	98.5782	100	99.0521	100	99.0521	98.5782	99.5261	49.2891	96.2085	99.0521	99.0521	99.0521	97.6303	98.5782	100	98.1043	99.0521	98.5782	99.0521	98.1043
TUBB	100	100	100	100	100	100	100	100	100	100	100	95.6522	100	100	100	100	100	100	100	95.6522	100	100	100	39.1304	100	13.0435	100	100	100	95.6522	91.3043	100	100	100	100	100	100	95.6522	100	100	95.6522	100	100	100	100	100	100	100	100
TNFRSF12A	100	100	100	100	50	100	100	100	91.6667	100	100	100	91.6667	100	41.6667	100	100	100	100	100	100	100	100	91.6667	100	100	100	100	100	100	91.6667	100	100	100	100	100	100	100	100	100	100	58.3333	91.6667	100	100	100	100	100	100
RAD23A	100	100	100	100	100	100	100	100	100	100	100	100	100	100	100	100	100	83.3333	100	100	83.3333	100	100	100	100	100	100	100	100	100	100	100	100	100	100	100	100	100	100	100	100	100	100	100	100	100	100	100	100
CD320	100	100	100	100	100	100	100	100	100	100	100	100	100	100	80	100	100	100	60	0	100	100	100	100	100	100	100	100	100	100	100	100	100	100	100	100	100	100	100	100	100	100	100	100	100	100	100	100	80
NDUFA3	100	100	100	100	100	100	100	100	100	100	100	100	100	100	100	100	100	100	100	100	57.1429	100	100	100	100	100	100	85.7143	0	14.2857	100	100	100	100	100	100	100	100	100	100	0	100	100	100	100	100	100	100	42.8571
SUCLG1	100	100	100	100	100	100	100	100	100	100	100	100	0	100	100	100	0	100	100	100	100	100	100	100	100	100	100	100	100	100	100	100	100	100	20	100	100	100	100	100	100	100	100	100	100	100	100	100	100
AP2S1	100	100	100	100	100	100	85.7143	100	85.7143	100	85.7143	100	100	100	100	100	100	100	71.4286	85.7143	100	100	100	85.7143	100	100	100	100	85.7143	100	100	100	100	100	57.1429	85.7143	100	100	100	57.1429	100	100	100	100	100	100	100	85.7143	100
ATRAID	100	100	100	100	100	80	100	100	80	100	100	100	80	100	100	100	100	100	100	100	100	60	100	100	100	100	100	100	100	100	100	100	80	100	100	100	100	100	100	100	100	100	100	100	100	100	100	100	80
SARS	62.5	100	100	100	81.25	100	93.75	100	93.75	100	93.75	93.75	93.75	93.75	93.75	93.75	81.25	93.75	100	87.5	100	93.75	100	93.75	93.75	100	93.75	100	100	93.75	100	100	100	93.75	100	93.75	100	93.75	87.5	100	87.5	93.75	100	100	93.75	100	100	93.75	62.5
RPL13	100	100	100	92.3077	100	100	100	100	100	100	100	100	84.6154	92.3077	100	100	92.3077	100	92.3077	92.3077	100	100	84.6154	100	100	92.3077	100	92.3077	84.6154	100	100	100	92.3077	76.9231	100	100	100	100	100	100	100	92.3077	92.3077	100	100	100	100	100	92.3077
S100P	100	100	100	100	100	100	100	88.8889	100	100	100	100	88.8889	100	100	88.8889	88.8889	88.8889	100	100	100	100	88.8889	88.8889	100	100	100	88.8889	100	100	77.7778	88.8889	100	88.8889	100	66.6667	100	88.8889	100	100	88.8889	77.7778	100	100	100	100	100	100	100
TARS	100	100	100	93.3333	93.3333	100	100	86.6667	100	93.3333	100	100	93.3333	100	100	100	100	100	93.3333	100	100	93.3333	100	100	86.6667	100	93.3333	100	100	93.3333	100	100	86.6667	100	100	100	93.3333	100	100	93.3333	100	93.3333	100	100	93.3333	93.3333	100	100	100
FLNA	100	100	100	100	100	92.8571	100	0	100	92.8571	100	100	100	100	100	100	100	100	100	100	100	100	100	100	100	92.8571	100	100	100	100	100	100	100	100	100	85.7143	71.4286	100	85.7143	100	100	100	92.8571	100	92.8571	100	100	92.8571	100
MAP2K2	100	100	20	100	100	100	100	80	100	80	100	100	100	100	100	100	100	100	100	100	100	100	100	100	100	100	100	100	100	100	100	100	100	100	100	100	100	80	100	60	80	100	100	100	100	100	100	100	80
UBL5	100	100	100	100	85.7143	100	100	100	100	92.8571	100	100	100	100	100	100	100	92.8571	100	100	100	100	100	100	100	100	100	92.8571	100	100	100	100	92.8571	100	85.7143	100	100	100	92.8571	100	100	92.8571	100	92.8571	100	92.8571	100	100	28.5714
NDUFA1	100	100	100	90	100	100	100	100	100	90	100	100	100	100	100	100	100	100	100	100	100	100	90	100	100	100	100	100	100	100	100	90	90	100	100	100	100	100	100	90	90	90	90	20	90	100	100	100	90
ATP1A1	100	100	100	75	100	100	100	100	100	87.5	100	100	100	100	100	100	100	100	100	100	100	100	100	100	100	100	100	100	87.5	100	100	100	100	100	100	100	100	100	87.5	62.5	25	100	100	75	100	100	100	100	100
ARF5	100	100	100	100	100	88.8889	88.8889	100	100	100	100	100	100	100	100	100	100	100	100	0	100	100	77.7778	100	77.7778	88.8889	100	100	100	100	100	88.8889	100	100	44.4444	100	88.8889	100	100	100	88.8889	100	100	100	100	88.8889	100	100	100
ATP6V1F	100	100	83.3333	100	100	100	83.3333	83.3333	100	100	83.3333	100	100	100	100	100	100	100	100	83.3333	100	100	100	100	100	100	100	100	100	100	100	83.3333	100	100	83.3333	100	100	66.6667	100	100	83.3333	100	83.3333	100	83.3333	83.3333	100	100	100
ECHS1	100	100	0	100	100	100	100	100	100	100	100	100	85.7143	85.7143	100	100	100	100	100	85.7143	100	100	100	85.7143	100	100	100	85.7143	85.7143	100	100	100	100	100	85.7143	100	100	100	100	100	100	100	85.7143	100	85.7143	100	100	100	100
SNRPN	100	100	100	100	100	100	100	100	100	100	100	100	100	100	100	100	100	100	100	100	100	100	100	100	100	100	100	100	100	100	100	100	100	100	80	100	100	100	100	100	100	100	100	100	100	100	100	0	80
DYNLL1	100	100	100	100	46.6667	100	100	100	100	100	93.3333	100	100	100	100	93.3333	93.3333	100	100	100	100	100	100	53.3333	100	100	100	100	80	100	100	93.3333	100	93.3333	100	100	93.3333	93.3333	100	93.3333	100	100	100	100	100	100	86.6667	100	100
NONO	85.7143	100	100	100	100	100	100	100	100	100	100	85.7143	100	100	100	85.7143	100	100	85.7143	100	85.7143	100	100	100	100	100	100	100	100	100	100	100	100	100	71.4286	100	100	100	100	100	100	100	100	100	100	42.8571	85.7143	100	100
SLC25A3	100	100	95.8333	100	100	95.8333	100	95.8333	100	100	95.8333	100	100	95.8333	100	100	100	95.8333	100	95.8333	100	95.8333	100	95.8333	91.6667	100	87.5	100	95.8333	100	95.8333	91.6667	95.8333	95.8333	95.8333	100	100	100	91.6667	100	100	87.5	100	91.6667	100	12.5	25	95.8333	58.3333
HNRNPAB	100	100	100	100	100	100	100	100	100	100	100	100	100	100	100	100	100	100	100	90	100	90	100	100	100	100	100	100	100	100	100	90	100	90	50	100	100	90	100	100	100	100	100	100	90	20	40	100	90
RBMX	100	100	80	100	100	100	100	100	100	100	100	100	0	100	100	100	100	100	100	100	100	100	100	100	100	100	100	100	100	100	100	100	100	100	100	20	100	100	100	100	100	80	100	100	100	100	100	100	100
KARS	100	100	100	100	75	100	100	100	100	87.5	100	100	75	87.5	100	100	100	87.5	87.5	100	75	87.5	62.5	100	100	100	87.5	100	100	100	100	100	37.5	87.5	100	100	100	100	100	100	100	100	100	100	100	100	100	100	100
BANF1	100	88.8889	100	100	100	100	88.8889	77.7778	100	100	100	100	100	0	100	100	100	100	100	100	100	100	100	100	66.6667	100	100	100	100	100	100	100	100	100	100	100	88.8889	33.3333	100	100	100	100	100	100	100	100	100	100	55.5556
CALR	100	100	85	95	100	100	100	100	95	95	95	100	90	100	100	100	90	95	85	95	100	95	60	95	95	100	100	85	95	100	90	95	100	100	100	95	95	20	95	75	100	100	95	95	100	100	95	100	85
CTSC	100	100	100	100	90	100	80	90	100	100	100	100	90	100	100	0	90	100	100	100	100	100	100	100	100	100	90	90	100	80	90	100	100	100	100	100	100	90	100	100	100	100	90	100	90	100	100	100	100
CLTA	100	100	100	100	100	100	100	100	100	100	100	100	100	100	16.6667	100	100	100	100	100	100	100	100	100	100	100	100	100	100	100	100	100	100	100	100	100	100	100	33.3333	100	100	100	100	100	100	100	100	100	100
PSMB6	100	100	100	100	100	100	100	100	100	100	100	100	100	100	100	100	100	100	100	100	100	100	100	100	100	100	100	100	100	100	100	100	100	100	100	100	20	100	100	100	100	100	100	100	100	100	100	100	100
ETFA	100	100	100	100	100	100	100	100	100	100	100	100	100	100	100	100	100	100	40	100	100	100	0	100	100	100	100	100	100	100	100	100	100	100	100	100	100	100	100	100	100	100	100	20	100	100	100	80	100
ILF2	100	100	100	100	100	100	100	100	100	100	100	100	100	100	100	100	100	100	50	100	100	100	25	87.5	100	100	100	87.5	100	100	100	100	100	100	100	62.5	100	100	100	100	100	100	100	100	100	100	100	100	100
HSP90AB1	100	100	100	100	100	100	100	100	100	100	100	100	100	100	34.4828	100	100	100	100	100	100	100	100	100	100	100	100	100	100	100	100	100	100	100	100	100	100	100	100	100	100	100	100	100	100	100	100	100	100
PRKCSH	100	100	100	100	100	100	100	90	0	100	100	100	100	90	100	100	100	100	100	100	100	100	100	100	100	100	100	100	100	100	100	100	100	100	80	100	100	100	100	100	100	100	100	100	100	100	100	100	100
EIF3C	100	100	100	100	100	100	100	100	100	100	100	100	100	100	100	100	100	100	100	100	100	100	100	100	100	100	100	100	100	100	100	100	100	100	100	100	100	100	100	100	100	100	100	100	100	100	100	100	30
PRSS23	100	100	100	0	100	100	100	100	100	100	100	100	100	100	100	100	100	100	100	100	100	100	100	100	100	100	100	100	100	100	100	100	100	40	100	100	100	100	40	100	100	100	100	100	100	100	100	100	100
DDOST	100	100	100	100	100	100	100	100	100	100	100	100	100	100	100	100	100	100	100	100	100	100	100	100	0	100	100	100	80	100	100	100	100	60	100	100	100	100	100	100	100	100	100	100	100	100	100	100	100
ADAM15	100	100	100	100	100	100	0	100	100	100	100	100	100	100	100	100	100	100	100	100	100	100	100	100	60	40	100	100	100	100	100	100	100	100	100	100	100	100	100	100	100	100	100	100	100	100	100	100	100
ERH	100	100	100	100	100	100	100	100	100	100	100	100	100	100	100	100	100	100	100	100	100	100	100	100	100	100	100	85.7143	100	85.7143	0	100	100	100	100	100	100	100	100	100	100	100	100	100	14.2857	100	100	100	100
UBC	100	100	100	100	100	100	100	100	100	100	100	100	100	100	100	100	100	100	100	100	100	100	92.5926	100	100	100	100	100	0	100	100	100	100	100	100	100	100	100	100	100	100	100	100	100	100	100	100	100	100
ATP6V0C	100	100	100	100	100	100	100	100	100	100	100	100	100	100	100	100	100	100	100	100	100	100	100	100	100	100	100	100	100	100	100	100	100	100	100	100	100	100	100	60	100	100	100	100	100	100	100	100	60
NDUFB9	100	89.4737	94.7368	94.7368	100	94.7368	100	84.2105	100	89.4737	89.4737	100	100	73.6842	94.7368	89.4737	100	94.7368	100	100	100	100	100	100	100	100	100	89.4737	100	94.7368	100	94.7368	100	100	94.7368	94.7368	89.4737	100	100	94.7368	100	94.7368	100	100	94.7368	94.7368	94.7368	94.7368	100
RPL35	98.6014	99.3007	96.5035	93.7063	97.2028	94.4056	95.1049	95.1049	94.4056	92.3077	94.4056	99.3007	97.2028	95.1049	96.5035	91.6084	93.7063	93.7063	95.1049	93.7063	95.1049	94.4056	95.8042	95.1049	93.7063	93.7063	95.1049	93.7063	95.1049	90.9091	94.4056	92.3077	97.9021	95.8042	91.6084	97.9021	98.6014	95.1049	95.8042	96.5035	95.8042	97.9021	94.4056	95.8042	92.3077	90.2098	96.5035	94.4056	95.1049
RPS14	100	98.9796	98.9796	98.9796	98.9796	98.9796	97.9592	97.9592	96.9388	100	81.6327	100	98.9796	96.9388	96.9388	96.9388	97.9592	100	97.9592	97.9592	97.9592	98.9796	97.9592	95.9184	73.4694	97.9592	100	93.8776	98.9796	98.9796	98.9796	77.551	100	97.9592	97.9592	100	92.8571	96.9388	50	95.9184	95.9184	98.9796	98.9796	100	92.8571	98.9796	96.9388	78.5714	98.9796
RPL36	99.1304	98.2609	93.913	99.1304	94.7826	98.2609	94.7826	94.7826	95.6522	95.6522	92.1739	96.5217	95.6522	99.1304	94.7826	95.6522	93.0435	99.1304	95.6522	98.2609	96.5217	95.6522	97.3913	96.5217	96.5217	96.5217	95.6522	95.6522	95.6522	95.6522	91.3043	94.7826	96.5217	92.1739	94.7826	93.0435	93.913	97.3913	93.0435	97.3913	98.2609	96.5217	97.3913	93.0435	96.5217	94.7826	95.6522	95.6522	99.1304
LGALS1	100	98.4375	96.875	98.4375	95.3125	96.875	90.625	98.4375	95.3125	92.1875	96.875	95.3125	96.875	95.3125	96.875	98.4375	98.4375	100	96.875	96.875	98.4375	93.75	96.875	93.75	93.75	96.875	98.4375	95.3125	96.875	98.4375	95.3125	95.3125	96.875	96.875	98.4375	96.875	95.3125	98.4375	98.4375	96.875	98.4375	95.3125	95.3125	98.4375	92.1875	96.875	92.1875	96.875	98.4375
EEF1A2	100	100	100	86.6667	100	86.6667	100	100	93.3333	100	86.6667	93.3333	86.6667	100	100	100	100	100	100	100	100	100	100	100	100	93.3333	100	93.3333	93.3333	100	100	93.3333	93.3333	100	86.6667	93.3333	100	40	100	100	100	100	93.3333	93.3333	100	100	93.3333	100	93.3333
BLVRB	100	100	100	83.3333	83.3333	100	100	100	100	100	83.3333	100	100	100	100	100	100	100	100	83.3333	100	100	83.3333	100	100	100	100	100	100	100	100	83.3333	100	100	100	100	100	100	100	100	100	100	100	100	100	100	83.3333	100	100
NNMT	66.6667	100	100	100	100	100	83.3333	100	100	100	100	100	100	100	100	100	100	100	100	100	100	83.3333	100	100	100	100	83.3333	100	100	100	100	83.3333	100	100	83.3333	100	100	83.3333	100	100	100	100	66.6667	100	100	100	100	100	100
MFSD12	100	100	100	100	100	100	100	88.8889	100	100	66.6667	100	100	100	100	100	100	100	88.8889	100	88.8889	100	100	100	88.8889	100	100	100	88.8889	88.8889	100	100	100	88.8889	100	55.5556	100	100	88.8889	100	100	100	100	100	77.7778	100	100	100	88.8889
CPNE1	100	100	100	100	100	80	100	100	100	100	80	100	100	100	100	80	100	80	100	100	100	80	100	100	100	100	100	80	100	100	100	100	80	60	100	100	100	80	100	100	100	80	80	80	100	100	100	100	100
S100A4	100	100	92.8571	100	100	92.8571	92.8571	100	100	100	92.8571	0	100	100	92.8571	92.8571	100	100	92.8571	92.8571	100	100	100	85.7143	92.8571	92.8571	92.8571	92.8571	92.8571	92.8571	100	92.8571	92.8571	100	100	100	100	100	92.8571	92.8571	100	71.4286	100	100	85.7143	92.8571	92.8571	100	100
ASNS	100	100	100	94.1176	94.1176	94.1176	100	100	100	100	94.1176	100	88.2353	100	94.1176	0	88.2353	94.1176	100	94.1176	100	94.1176	94.1176	88.2353	100	100	100	100	88.2353	88.2353	100	100	94.1176	100	94.1176	82.3529	94.1176	100	100	100	94.1176	100	94.1176	100	100	100	100	100	94.1176
ECH1	100	100	100	100	90	100	100	100	100	100	100	100	100	100	100	100	100	100	100	100	100	100	100	100	100	100	100	100	100	100	100	100	100	100	100	100	100	100	100	100	100	100	100	100	100	100	100	100	100
TAF10	100	100	100	100	100	100	100	100	100	100	100	100	100	100	100	100	100	100	100	100	100	100	100	100	100	100	100	100	100	100	100	100	100	100	100	100	100	100	100	100	100	100	100	100	100	100	100	100	100
SELM	100	100	100	100	100	100	100	100	100	100	100	100	100	100	100	100	100	100	100	100	100	100	100	100	100	100	100	100	100	100	100	100	100	100	100	100	100	100	100	50	100	100	100	100	100	100	100	100	100
MRPS34	100	100	100	100	100	100	100	100	100	100	100	100	100	100	100	100	100	100	100	100	100	100	100	100	100	100	100	100	100	100	100	100	100	100	100	100	100	100	100	100	100	100	100	100	100	100	100	100	100
GARS	100	100	100	100	100	100	100	100	100	100	100	100	100	100	100	100	100	100	100	100	100	100	100	100	100	100	100	12.5	100	100	100	100	100	100	100	100	100	100	100	100	100	100	100	100	87.5	100	100	100	100
RPS11	100	100	100	100	100	100	100	100	100	100	100	100	100	100	100	100	100	100	100	100	100	100	100	100	100	100	100	100	100	100	100	100	100	100	100	100	100	100	100	100	1.92308	100	100	100	100	100	100	100	100
GPI	100	100	100	100	100	100	100	100	100	100	100	100	100	100	28.5714	100	100	100	100	100	100	100	100	100	100	100	100	100	100	100	100	100	100	100	100	100	100	100	100	42.8571	100	100	100	100	100	100	100	100	57.1429
CD63	100	100	100	100	100	100	100	100	100	100	100	100	100	100	21.4286	100	100	100	100	100	100	100	100	100	100	100	100	100	100	100	53.5714	100	100	100	100	100	100	100	100	100	100	100	100	100	100	100	100	100	100
ERGIC3	63.6364	100	100	100	100	100	90.9091	100	100	100	100	100	100	100	9.09091	100	100	100	100	100	100	100	100	100	100	100	100	100	100	100	100	100	100	100	72.7273	90.9091	100	100	100	100	100	100	100	100	100	100	100	100	100
PSMA7	100	100	100	4	100	100	100	100	100	100	100	100	100	100	100	100	100	100	100	100	100	100	100	100	100	100	100	100	100	100	100	100	100	100	100	100	100	100	100	100	100	100	100	100	100	100	100	100	100
SNRPD2	100	100	100	100	100	100	100	100	100	91.6667	100	100	100	100	100	100	100	100	100	100	100	100	100	100	100	100	100	100	100	100	100	100	100	100	100	100	100	100	100	100	100	100	100	100	100	100	100	100	41.6667
LAMTOR4	100	100	100	100	100	100	100	100	100	100	100	100	100	100	100	100	100	100	100	100	100	100	100	100	100	100	100	100	100	100	100	100	100	100	100	100	100	100	100	100	100	100	100	100	100	100	100	100	100
EIF6	100	100	94.7368	100	100	100	100	100	100	100	100	94.7368	94.7368	100	100	100	100	100	100	100	100	100	100	100	100	100	100	100	100	100	100	100	100	100	63.1579	100	100	100	100	47.3684	100	100	100	100	100	100	100	100	100
UQCRC2	100	100	100	100	100	100	0	100	100	100	100	100	100	100	100	83.3333	100	100	100	100	100	100	100	100	100	100	100	100	100	100	83.3333	100	100	100	100	100	83.3333	100	100	100	100	100	100	100	100	100	100	100	100
MRPL51	80	100	100	100	20	100	100	100	100	100	100	100	100	100	100	100	100	100	100	100	100	100	100	100	100	100	100	100	100	100	100	100	100	100	100	100	20	100	100	100	100	100	100	100	100	100	100	100	100
PCNA	100	100	100	100	100	100	100	100	100	100	100	100	100	100	100	100	100	100	100	100	100	100	100	100	100	100	100	100	100	100	100	100	100	100	100	100	0	100	100	100	100	100	100	100	40	100	100	100	100
RPL3	100	100	100	99.0291	99.0291	100	100	99.0291	99.0291	100	99.0291	100	100	100	99.0291	100	100	100	99.0291	100	100	98.0583	100	99.0291	100	100	100	100	100	100	99.0291	99.0291	100	100	99.0291	100	98.0583	58.2524	100	100	100	68.932	100	100	100	100	100	100	100
S100A6	100	100	100	100	100	100	100	100	100	100	100	100	100	100	100	100	100	100	17.8571	100	100	100	100	100	100	100	100	100	100	100	100	100	100	100	100	100	100	100	100	100	100	100	100	100	100	100	100	100	100
MORF4L1	100	100	100	100	100	100	100	100	100	87.5	100	100	100	100	100	100	100	100	100	100	100	100	100	12.5	100	100	100	100	100	100	100	100	100	100	100	100	100	100	100	100	100	100	100	100	100	100	100	87.5	100
NQO2	100	100	100	100	100	100	100	100	100	100	100	100	100	100	100	100	100	100	100	100	100	100	100	100	100	100	100	100	100	100	100	100	80	100	100	100	100	100	100	100	100	100	100	100	100	100	100	100	100
IFITM3	100	100	97.7273	100	100	97.7273	97.7273	100	100	100	100	100	100	100	100	100	100	100	97.7273	100	100	100	100	100	97.7273	100	97.7273	97.7273	100	100	100	100	100	100	97.7273	100	97.7273	100	100	100	100	100	100	97.7273	97.7273	100	100	97.7273	100
ATIC	100	100	100	100	100	100	100	100	100	100	100	100	100	100	100	100	100	100	100	100	100	100	100	100	100	100	100	100	100	100	100	100	100	60	100	100	100	100	100	100	100	100	100	100	100	100	100	100	100
COPS6	100	100	100	100	100	100	100	100	100	100	100	100	100	100	100	100	100	100	100	100	100	100	100	100	100	100	100	100	100	100	100	100	100	100	100	100	100	100	100	100	100	100	100	100	100	100	100	100	100
MYC	100	100	100	100	100	16.6667	100	100	100	100	100	100	100	100	100	100	100	100	100	100	100	100	100	100	100	100	100	100	100	100	100	100	100	100	100	100	100	100	33.3333	100	100	100	100	50	100	100	100	100	100
TALDO1	100	100	100	100	100	0	100	100	100	100	100	100	100	100	100	100	100	100	100	100	100	100	100	100	100	100	100	100	100	100	100	100	100	100	100	60	100	100	60	100	100	100	100	100	100	100	100	100	100
EPRS	100	100	100	100	100	100	100	100	100	100	100	100	100	100	100	100	100	100	100	100	100	100	100	100	100	100	100	100	100	100	100	100	100	100	100	100	100	100	100	100	100	100	100	100	100	100	100	100	100
KRT7	100	100	100	100	100	100	100	100	100	100	100	100	100	100	3.7037	100	100	100	100	100	100	100	100	100	100	100	100	100	100	25.9259	100	100	100	100	100	100	100	100	100	100	59.2593	100	100	100	100	100	100	100	100
EIF3G	100	100	100	100	100	100	100	100	100	100	100	100	100	100	0	100	100	100	100	100	100	100	100	100	100	100	100	100	100	100	100	100	100	100	100	100	100	100	100	100	100	100	100	100	100	100	100	100	100
ETFB	100	100	100	100	100	100	100	100	100	100	100	100	100	100	100	100	100	100	100	100	100	100	100	100	100	100	100	100	100	100	100	100	100	100	100	100	100	100	100	100	100	100	100	100	100	100	100	100	100
RPS13	100	100	100	100	100	100	100	100	100	100	100	100	100	100	100	100	100	100	100	100	100	100	100	100	100	100	100	100	100	100	100	100	100	100	100	100	100	100	12.3077	100	100	100	100	100	100	100	100	100	100
CYBA	100	100	100	100	100	100	0	100	100	100	100	100	100	100	100	100	100	100	100	100	100	100	100	100	100	100	100	100	100	100	100	100	100	100	100	100	100	100	100	100	100	100	100	100	100	100	100	100	100
GSTO1	100	100	100	100	100	100	100	100	40	100	100	100	100	100	100	100	100	100	100	100	100	100	100	100	100	100	100	100	100	100	100	100	100	100	100	100	100	100	100	100	100	100	100	100	100	100	100	100	100
PRDX5	100	100	100	100	100	100	100	100	100	100	100	100	100	100	100	100	100	100	100	100	100	100	100	100	100	100	100	100	100	100	100	100	100	100	100	33.3333	100	100	100	100	100	100	100	100	100	100	100	100	100
FTL	100	97.7778	98.5185	97.7778	99.2593	97.037	98.5185	97.037	98.5185	95.5556	90.3704	98.5185	97.037	97.7778	70.3704	100	97.7778	98.5185	97.037	99.2593	97.037	96.2963	97.7778	96.2963	99.2593	99.2593	97.7778	96.2963	99.2593	97.037	100	98.5185	95.5556	99.2593	99.2593	97.7778	99.2593	96.2963	98.5185	99.2593	96.2963	99.2593	97.037	97.037	99.2593	99.2593	98.5185	98.5185	97.037
BTF3	100	100	95.6522	100	100	100	100	95.6522	100	100	100	100	100	100	91.3043	100	100	100	100	100	100	95.6522	95.6522	91.3043	100	95.6522	100	95.6522	100	95.6522	95.6522	95.6522	100	95.6522	100	100	100	95.6522	100	100	100	95.6522	95.6522	86.9565	100	100	95.6522	95.6522	95.6522
PUF60	100	100	100	100	100	85.7143	71.4286	100	100	100	100	100	100	100	100	100	100	100	100	100	100	100	100	100	100	100	100	100	100	100	100	100	100	100	100	100	100	100	100	100	100	100	100	100	100	100	100	100	85.7143
HGS	100	100	100	100	100	100	100	100	100	100	100	100	100	100	100	100	100	100	100	100	100	100	100	100	100	100	92.3077	100	100	100	23.0769	100	92.3077	100	84.6154	100	100	100	100	100	100	100	100	100	100	100	100	100	100
IFI30	100	100	100	100	100	100	100	100	90.9091	100	90.9091	90.9091	100	100	100	100	100	100	100	90.9091	100	90.9091	90.9091	100	100	100	100	100	100	100	90.9091	100	100	100	100	100	100	100	100	90.9091	100	100	100	90.9091	100	100	100	90.9091	100
RPL4	100	100	98.5915	100	100	98.5915	98.5915	100	100	100	100	98.5915	100	100	100	98.5915	98.5915	100	100	100	46.4789	100	100	98.5915	98.5915	100	97.1831	100	98.5915	98.5915	98.5915	100	95.7746	98.5915	66.1972	98.5915	98.5915	100	98.5915	98.5915	78.8732	100	100	98.5915	61.9718	97.1831	100	97.1831	98.5915
CCT8	100	100	100	100	100	100	100	100	100	100	100	100	83.3333	100	100	100	100	100	100	100	100	100	100	100	100	100	100	100	100	100	83.3333	100	100	100	100	100	100	100	83.3333	100	100	100	100	83.3333	100	100	33.3333	100	100
MDH2	85.7143	100	100	100	100	100	85.7143	100	100	85.7143	100	100	100	100	100	100	100	100	85.7143	100	100	100	100	100	85.7143	100	100	85.7143	100	100	100	100	85.7143	100	100	100	100	100	100	100	100	100	100	100	100	85.7143	71.4286	100	100
PRDX2	100	100	100	100	94.4444	100	100	100	100	94.4444	100	100	100	88.8889	100	100	94.4444	94.4444	100	100	100	100	100	94.4444	100	100	100	100	100	100	100	100	100	94.4444	100	100	100	94.4444	100	100	100	100	100	94.4444	88.8889	100	100	100	100
ATP5J2	100	100	100	100	100	100	100	100	95.2381	100	100	100	100	100	100	100	100	100	100	100	100	100	100	100	100	100	100	100	100	100	100	95.2381	100	95.2381	100	100	100	95.2381	100	100	100	100	100	95.2381	95.2381	100	100	100	100
KRT17	100	100	100	100	100	100	100	100	100	100	100	100	100	100	100	100	100	100	100	100	100	100	100	100	100	100	100	100	100	100	100	100	100	100	100	100	100	100	100	100	100	100	100	100	100	100	100	100	100
OAZ1	100	100	100	100	100	100	100	100	96.1538	100	100	100	100	100	100	100	100	100	100	100	100	100	100	100	100	100	100	100	100	100	100	100	100	100	100	100	100	100	100	100	100	100	100	100	100	100	100	100	100
PKM	100	100	100	100	96.875	100	100	100	100	100	96.875	100	100	100	100	100	100	100	100	100	100	100	100	100	100	100	100	100	100	90.625	100	100	100	100	100	100	100	100	96.875	100	100	100	100	100	96.875	100	100	100	87.5
PTMS	100	100	100	100	100	100	100	100	100	100	100	100	100	100	0	100	100	100	100	100	100	100	100	100	83.3333	100	100	100	100	100	100	100	100	100	100	100	100	100	100	100	100	100	100	100	100	100	100	100	100
DYNLRB1	100	100	100	100	100	100	100	100	100	100	100	100	100	100	100	100	100	100	100	100	100	100	100	100	100	100	100	80	80	20	100	100	100	100	100	0	100	100	100	100	100	80	100	100	100	80	100	80	100
GDF15	100	100	100	100	100	100	100	100	100	80	100	100	100	100	100	100	100	100	100	100	100	100	100	100	100	100	100	100	100	100	100	100	100	100	40	100	100	100	100	100	100	100	100	100	100	100	100	100	20
MRPS24	100	100	100	100	100	100	100	100	100	100	100	100	100	100	100	100	100	100	100	100	100	100	100	100	100	100	100	90.9091	100	100	100	100	100	100	100	100	100	18.1818	100	100	100	100	100	100	100	100	100	100	100
UBE2C	100	100	100	100	100	100	100	100	100	100	100	100	100	100	100	100	100	100	100	100	100	100	100	100	100	100	100	100	100	100	100	100	100	100	33.3333	100	100	100	100	100	100	100	100	100	100	100	100	100	100
RPS4X	100	100	98.9247	100	100	97.8495	100	24.7312	100	100	100	98.9247	100	100	98.9247	98.9247	100	98.9247	100	100	100	100	97.8495	98.9247	100	100	73.1183	98.9247	98.9247	100	96.7742	96.7742	100	100	96.7742	100	100	78.4946	98.9247	100	100	98.9247	100	100	98.9247	100	87.0968	98.9247	90.3226
NDUFB2	100	100	100	100	100	100	100	100	100	100	100	100	100	100	100	100	100	100	100	87.5	100	100	50	100	100	87.5	100	100	100	87.5	100	100	100	100	100	100	100	100	100	100	100	100	100	100	100	100	100	100	100
ATP5D	100	100	100	100	100	100	100	100	100	78.5714	50	100	100	100	100	100	100	100	100	0	100	100	100	100	100	100	100	100	100	100	100	100	100	100	100	100	92.8571	100	100	64.2857	92.8571	100	100	92.8571	100	100	100	100	100
EMC4	100	100	100	100	100	40	100	100	100	100	100	100	100	100	100	100	100	100	100	100	100	100	100	100	100	100	100	100	100	100	100	100	100	100	100	100	100	100	100	100	100	100	100	100	100	100	100	100	100
SIVA1	100	100	100	100	100	100	100	100	100	100	100	100	100	100	100	100	100	100	100	100	100	100	100	100	100	100	100	100	100	100	100	100	100	100	100	100	100	100	100	100	100	100	100	100	100	100	100	100	100
MRPL24	100	100	100	100	100	100	100	100	100	100	100	100	100	100	100	100	100	100	100	100	100	100	100	100	100	100	100	100	100	100	100	100	100	20	100	100	100	100	100	100	100	100	60	100	100	100	100	100	100
TUBB4B	100	100	100	100	100	100	100	100	100	100	100	100	100	100	100	100	100	100	100	100	100	100	100	91.6667	100	100	100	100	100	100	100	100	100	100	83.3333	100	100	100	100	100	100	100	100	100	100	100	100	100	100
SEC61G	100	100	100	100	100	100	100	100	100	100	100	100	100	100	100	100	100	100	100	100	100	100	20	100	100	100	100	100	100	100	100	100	100	100	100	100	100	100	90	100	100	100	100	100	100	100	100	100	100
IFITM1	100	100	100	100	100	100	0	100	100	100	100	100	100	100	100	100	100	100	100	100	100	100	100	100	100	100	91.6667	100	100	100	100	100	100	100	100	100	100	100	100	100	100	100	100	100	100	100	100	91.6667	100
ACADVL	100	100	100	100	100	100	100	100	100	100	100	100	100	100	100	100	100	100	100	100	100	100	100	100	100	100	100	100	100	100	88.8889	100	100	22.2222	100	100	100	100	100	100	100	100	100	100	100	100	100	100	100
RPS16	100	100	100	100	100	100	100	100	100	100	100	100	100	100	100	100	100	100	100	100	100	100	100	100	100	100	100	100	100	100	100	100	100	100	100	100	100	100	100	97.0588	100	100	100	100	100	100	100	100	100
XRCC6	100	100	100	100	100	100	100	100	100	100	100	100	100	100	100	100	100	100	100	100	100	100	100	100	100	100	100	100	100	100	17.6471	100	100	100	100	100	100	100	100	100	100	100	100	100	100	100	70.5882	100	100
RPL21	100	100	100	100	100	100	100	100	100	100	100	100	100	100	100	100	100	100	100	100	100	100	100	100	100	100	100	100	100	100	100	100	100	100	100	100	100	100	36	100	100	100	100	12	100	100	100	100	100
PRDX1	100	100	100	100	100	100	100	100	100	100	100	100	100	100	100	100	100	100	100	100	100	100	100	100	100	100	100	11.4286	100	100	100	100	100	100	100	100	100	100	100	100	100	100	100	100	100	100	100	100	100
PTTG1	100	100	100	100	100	100	100	100	100	100	100	100	100	100	100	100	100	100	100	100	100	100	100	80	80	100	100	100	100	100	100	100	100	100	100	100	100	100	100	100	100	100	100	100	100	100	100	100	100
RPL10A	98.6842	97.3684	0	94.7368	93.4211	97.3684	98.6842	9.21053	96.0526	100	97.3684	100	100	96.0526	76.3158	98.6842	98.6842	98.6842	69.7368	96.0526	96.0526	98.6842	97.3684	96.0526	89.4737	97.3684	98.6842	100	97.3684	98.6842	94.7368	96.0526	90.7895	65.7895	98.6842	98.6842	98.6842	89.4737	96.0526	81.5789	92.1053	96.0526	92.1053	96.0526	96.0526	98.6842	96.0526	98.6842	93.4211
SNRPC	80	100	100	100	100	100	100	80	80	100	80	100	100	100	100	100	0	100	100	100	100	100	100	100	100	80	100	100	80	80	80	100	80	60	100	100	100	100	100	100	100	100	100	80	100	100	40	80	100
BOLA3	100	100	100	80	100	100	100	100	80	80	80	100	100	100	100	80	100	100	100	80	100	100	80	100	100	100	100	100	100	80	100	100	80	100	100	100	100	100	100	80	100	80	40	40	100	100	80	100	100
FARSA	100	66.6667	100	83.3333	100	100	83.3333	66.6667	100	100	83.3333	100	50	100	100	83.3333	83.3333	100	100	100	100	83.3333	83.3333	100	83.3333	83.3333	100	100	100	100	83.3333	100	100	100	83.3333	100	83.3333	100	100	83.3333	83.3333	100	83.3333	100	100	66.6667	83.3333	83.3333	100
NELFCD	100	100	100	100	100	100	60	100	100	80	100	100	80	100	80	100	100	100	80	100	100	100	100	100	100	0	100	100	100	100	100	100	100	80	100	100	100	100	100	80	100	100	100	100	100	40	100	80	100
RPS3	100	98.1481	96.2963	3.7037	100	100	98.1481	94.4444	94.4444	3.7037	98.1481	98.1481	96.2963	98.1481	94.4444	98.1481	100	96.2963	92.5926	100	92.5926	94.4444	96.2963	96.2963	94.4444	92.5926	100	100	94.4444	100	100	98.1481	96.2963	98.1481	88.8889	96.2963	100	98.1481	98.1481	100	96.2963	100	94.4444	100	96.2963	98.1481	100	35.1852	96.2963
MED10	100	100	100	83.3333	100	100	100	100	100	83.3333	100	100	100	83.3333	83.3333	100	100	100	83.3333	100	100	100	83.3333	100	100	100	100	100	100	100	0	100	83.3333	100	83.3333	33.3333	100	100	100	83.3333	100	83.3333	100	0	83.3333	100	100	83.3333	83.3333
RAB9A	100	100	100	100	100	66.6667	100	100	100	100	100	100	16.6667	100	100	100	100	100	0	100	100	83.3333	100	100	66.6667	100	100	100	100	100	66.6667	83.3333	100	83.3333	100	83.3333	100	100	100	83.3333	50	100	100	66.6667	100	100	100	100	100
SERPINH1	100	100	60	100	80	100	100	100	80	100	80	100	100	80	80	100	100	80	80	100	80	100	100	80	100	80	100	100	80	60	100	100	100	80	60	80	100	80	100	100	80	80	80	100	100	60	100	100	100
G6PD	83.3333	100	100	100	100	100	100	100	100	100	100	100	83.3333	100	100	83.3333	100	100	100	83.3333	100	100	100	83.3333	100	83.3333	100	83.3333	83.3333	100	100	100	100	50	50	83.3333	83.3333	100	100	83.3333	83.3333	16.6667	83.3333	100	100	66.6667	100	100	100
HM13	100	100	100	100	100	100	87.5	100	100	100	87.5	75	87.5	100	100	100	100	100	100	87.5	75	100	100	75	100	87.5	100	100	100	87.5	100	87.5	100	100	100	100	100	100	100	100	100	100	87.5	100	100	87.5	87.5	75	100
EIF4EBP1	94.1176	94.1176	82.3529	100	100	100	88.2353	100	94.1176	94.1176	94.1176	100	94.1176	100	100	100	100	100	100	88.2353	52.9412	88.2353	100	94.1176	88.2353	94.1176	100	88.2353	100	88.2353	88.2353	100	82.3529	29.4118	94.1176	100	94.1176	82.3529	94.1176	94.1176	100	94.1176	94.1176	94.1176	88.2353	94.1176	94.1176	100	100
PPP1CA	100	85.7143	85.7143	85.7143	100	100	100	100	100	100	100	100	100	100	100	85.7143	100	100	85.7143	100	100	85.7143	85.7143	85.7143	100	100	100	85.7143	85.7143	85.7143	100	100	85.7143	85.7143	100	85.7143	28.5714	100	100	100	100	100	100	85.7143	100	100	100	100	85.7143
PYCR1	100	100	100	100	100	71.4286	100	100	100	100	100	85.7143	100	100	100	100	100	100	100	100	85.7143	100	100	85.7143	100	100	100	100	100	42.8571	100	100	100	100	42.8571	100	100	100	100	100	100	100	85.7143	100	100	85.7143	100	100	100
HSPA9	100	95.6522	91.3043	100	91.3043	91.3043	95.6522	95.6522	95.6522	95.6522	95.6522	100	95.6522	100	100	100	95.6522	100	100	91.3043	95.6522	100	100	100	100	95.6522	95.6522	100	100	100	91.3043	100	100	95.6522	91.3043	95.6522	95.6522	95.6522	91.3043	95.6522	95.6522	100	91.3043	95.6522	4.34783	100	82.6087	100	91.3043
AQP3	100	100	100	100	100	100	100	100	100	100	100	100	100	100	100	100	100	100	100	100	100	100	100	100	40	100	80	100	80	100	100	100	80	100	100	100	100	100	60	100	100	20	100	100	100	100	100	100	100
H1F0	100	100	90	0	30	100	90	100	100	100	90	100	100	100	100	100	100	100	90	100	20	100	100	60	40	100	100	100	100	90	90	80	100	100	100	100	100	100	100	100	100	100	90	90	100	60	100	100	100
SDHA	100	100	100	100	85.7143	100	85.7143	100	100	85.7143	100	100	85.7143	0	71.4286	100	71.4286	100	100	100	100	100	100	100	71.4286	100	100	0	100	100	85.7143	100	100	71.4286	100	100	100	57.1429	100	100	100	85.7143	85.7143	100	85.7143	100	100	100	100
HSPA8	100	100	90.9091	100	100	27.2727	100	100	90.9091	100	100	100	100	100	90.9091	100	100	100	100	90.9091	100	100	100	100	100	18.1818	100	100	100	100	100	100	100	100	90.9091	81.8182	100	100	100	100	100	90.9091	100	90.9091	100	81.8182	90.9091	100	100
DKC1	100	100	100	100	100	100	100	100	100	100	100	85.7143	100	100	100	100	100	71.4286	100	100	100	100	100	100	71.4286	42.8571	85.7143	100	100	100	42.8571	85.7143	100	100	100	42.8571	100	100	100	100	100	100	100	100	100	100	100	85.7143	28.5714
HNRNPH2	100	100	100	100	100	100	95.2381	100	100	0	14.2857	100	100	100	100	100	100	100	100	100	100	100	95.2381	95.2381	100	100	100	100	100	100	80.9524	100	100	100	100	100	100	95.2381	100	95.2381	100	100	100	100	4.7619	100	52.381	100	100
SFPQ	80	100	100	100	100	100	100	100	100	100	100	100	100	100	100	100	100	100	100	80	100	100	100	100	100	100	100	100	100	100	80	100	100	100	100	100	100	100	100	80	100	100	100	100	20	20	0	100	100
MRFAP1	100	100	100	100	100	100	100	20	100	100	100	100	100	100	100	100	100	100	100	100	100	100	100	60	100	100	100	100	100	100	100	80	100	100	40	80	100	100	100	80	80	100	100	100	100	100	100	40	100
RPL23A	100	100	100	100	100	100	100	100	100	100	100	100	38.0952	100	100	100	100	100	100	100	100	100	100	100	100	100	100	100	100	100	19.0476	100	100	100	100	100	100	100	100	100	16.6667	30.9524	100	100	100	100	100	100	100
ARPC3	100	100	100	100	100	100	100	100	100	100	100	100	100	100	100	100	100	100	77.7778	100	100	100	100	100	77.7778	100	100	88.8889	88.8889	100	100	100	100	100	100	100	88.8889	88.8889	100	100	100	88.8889	100	88.8889	100	100	100	11.1111	100
PSAT1	100	100	100	100	100	85.7143	100	100	100	100	100	100	100	100	100	100	100	100	100	100	71.4286	92.8571	50	100	92.8571	100	100	100	100	100	100	100	100	100	57.1429	100	100	100	100	71.4286	100	100	100	100	100	100	100	100	100
RANBP1	100	100	100	100	100	90	100	100	100	90	100	100	100	100	100	100	100	100	90	100	100	90	90	10	90	0	100	100	90	20	100	90	100	100	100	100	100	100	90	100	100	90	100	100	100	100	90	100	90
CNBP	100	100	100	100	100	66.6667	66.6667	100	0	100	100	100	100	0	100	100	100	100	100	100	100	100	83.3333	100	100	100	100	100	100	66.6667	100	100	100	100	100	100	100	50	50	100	100	100	100	0	100	66.6667	100	100	100
PHB2	100	92.8571	100	100	85.7143	100	100	92.8571	85.7143	92.8571	100	100	100	92.8571	100	100	78.5714	92.8571	100	92.8571	64.2857	100	92.8571	100	78.5714	100	92.8571	85.7143	100	92.8571	100	100	100	100	71.4286	85.7143	100	92.8571	100	85.7143	100	92.8571	100	100	100	21.4286	92.8571	92.8571	100
SLC16A3	100	100	100	100	100	100	83.3333	100	0	83.3333	100	83.3333	66.6667	83.3333	100	100	100	83.3333	100	83.3333	100	100	100	83.3333	83.3333	100	83.3333	83.3333	100	100	100	100	83.3333	100	83.3333	83.3333	100	83.3333	100	100	100	100	100	100	100	100	100	100	100
ILF3	100	100	100	100	100	100	83.3333	100	0	83.3333	66.6667	100	100	83.3333	100	100	100	100	16.6667	100	100	83.3333	100	100	83.3333	83.3333	100	83.3333	100	83.3333	100	100	100	100	83.3333	100	100	83.3333	66.6667	83.3333	100	100	100	100	100	100	100	100	83.3333
VKORC1	100	100	100	85.7143	100	85.7143	100	85.7143	85.7143	85.7143	100	100	100	85.7143	100	100	100	85.7143	100	100	100	100	100	71.4286	85.7143	100	100	71.4286	85.7143	100	85.7143	100	100	100	57.1429	85.7143	85.7143	100	100	85.7143	85.7143	85.7143	85.7143	100	42.8571	100	100	71.4286	100
UBA52	100	100	100	100	100	100	100	100	100	100	100	100	100	100	100	100	100	100	100	100	100	100	100	60	100	100	100	100	80	100	20	100	100	100	80	100	20	100	100	100	100	100	100	100	100	100	100	100	100
SLC1A5	100	85.7143	92.8571	100	100	100	92.8571	0	100	92.8571	7.14286	100	100	100	100	100	100	100	50	100	100	100	100	92.8571	92.8571	100	100	100	100	100	78.5714	100	100	100	100	100	28.5714	100	100	85.7143	100	100	92.8571	100	100	100	100	92.8571	100
TAGLN2	100	100	100	100	96.4286	96.4286	92.8571	96.4286	89.2857	96.4286	96.4286	100	100	92.8571	100	100	92.8571	100	78.5714	0	46.4286	100	92.8571	25	96.4286	92.8571	82.1429	100	96.4286	96.4286	100	82.1429	92.8571	96.4286	78.5714	100	28.5714	100	96.4286	100	100	96.4286	100	92.8571	96.4286	96.4286	92.8571	92.8571	96.4286
RHOA	100	100	100	90.9091	90.9091	90.9091	90.9091	100	100	100	100	100	72.7273	100	100	100	90.9091	100	90.9091	100	100	100	100	100	100	100	90.9091	100	90.9091	100	27.2727	100	100	100	81.8182	100	100	100	100	90.9091	100	63.6364	100	90.9091	90.9091	100	36.3636	100	100
SUMF2	85.7143	100	100	100	100	100	100	100	100	100	100	100	100	100	100	85.7143	85.7143	100	100	85.7143	100	14.2857	100	100	85.7143	100	85.7143	100	85.7143	42.8571	57.1429	100	100	100	57.1429	100	42.8571	100	100	42.8571	100	71.4286	100	14.2857	100	100	100	85.7143	71.4286
ARHGDIA	85.7143	100	100	100	100	100	100	85.7143	0	100	14.2857	100	100	100	100	100	100	100	100	100	100	100	85.7143	100	100	100	100	71.4286	100	85.7143	100	100	100	100	100	100	100	85.7143	100	100	100	71.4286	100	100	100	100	100	100	100
SLC50A1	100	100	100	100	80	100	100	80	100	80	100	100	40	100	100	100	100	100	100	100	100	100	100	100	100	100	80	100	0	100	80	80	100	60	80	100	100	80	80	80	100	80	80	100	100	100	80	100	100
PDLIM7	100	100	100	100	83.3333	100	83.3333	83.3333	83.3333	100	100	100	100	100	100	83.3333	83.3333	100	83.3333	100	100	100	100	100	83.3333	100	0	83.3333	100	100	100	83.3333	83.3333	100	83.3333	100	83.3333	100	83.3333	33.3333	33.3333	100	100	100	100	100	100	100	100
LGALS3BP	70	100	90	100	100	100	100	10	80	90	100	90	100	100	100	100	100	100	100	100	100	100	100	100	100	100	90	80	100	100	100	100	100	100	100	100	100	90	90	70	90	100	90	100	90	100	100	100	70
FTH1	0	95.3975	84.5188	91.6318	83.682	85.3556	85.7741	86.1925	85.3556	84.9372	85.7741	91.6318	90.795	86.6109	89.5397	91.2134	87.0293	87.8661	83.682	87.8661	89.9582	82.4268	83.2636	85.3556	83.682	84.1004	85.3556	82.4268	84.9372	85.3556	88.7029	83.682	87.4477	84.5188	84.5188	85.3556	86.6109	83.682	51.8828	83.2636	85.3556	88.2845	86.1925	89.1213	82.8452	84.5188	82.4268	23.8494	81.1715
EDF1	90	95	90	55	100	70	95	90	90	80	95	100	85	75	85	95	90	80	95	90	80	100	50	85	75	90	100	90	100	90	85	90	90	80	95	80	90	80	90	90	85	95	95	95	70	80	85	90	40
CFL1	100	100	90	93.3333	86.6667	96.6667	86.6667	93.3333	93.3333	86.6667	86.6667	96.6667	83.3333	96.6667	86.6667	90	83.3333	86.6667	86.6667	93.3333	83.3333	83.3333	90	93.3333	83.3333	93.3333	96.6667	93.3333	86.6667	90	90	80	83.3333	96.6667	76.6667	43.3333	93.3333	93.3333	93.3333	96.6667	100	90	86.6667	93.3333	90	90	86.6667	96.6667	60
LONP1	83.3333	50	100	83.3333	83.3333	66.6667	100	83.3333	83.3333	83.3333	100	100	83.3333	83.3333	83.3333	83.3333	0	100	66.6667	83.3333	83.3333	83.3333	100	83.3333	100	100	100	83.3333	83.3333	83.3333	66.6667	83.3333	83.3333	100	100	83.3333	83.3333	83.3333	100	66.6667	100	50	83.3333	83.3333	83.3333	83.3333	83.3333	83.3333	100
H2AFZ	84.6154	96.1538	96.1538	92.3077	88.4615	92.3077	80.7692	92.3077	88.4615	0	96.1538	88.4615	92.3077	76.9231	84.6154	84.6154	88.4615	96.1538	92.3077	76.9231	84.6154	92.3077	92.3077	100	88.4615	7.69231	92.3077	69.2308	92.3077	73.0769	88.4615	84.6154	92.3077	92.3077	84.6154	88.4615	96.1538	92.3077	84.6154	73.0769	92.3077	80.7692	84.6154	96.1538	84.6154	19.2308	80.7692	92.3077	88.4615
HLA-C	94.1176	88.2353	88.2353	88.2353	94.1176	88.2353	88.2353	0	58.8235	76.4706	76.4706	94.1176	100	82.3529	94.1176	100	100	94.1176	94.1176	94.1176	82.3529	94.1176	88.2353	94.1176	94.1176	100	82.3529	100	76.4706	94.1176	88.2353	70.5882	94.1176	94.1176	100	94.1176	94.1176	94.1176	94.1176	94.1176	88.2353	94.1176	82.3529	100	76.4706	88.2353	100	88.2353	47.0588
HLA-A	73.8095	92.8571	90.4762	80.9524	88.0952	90.4762	85.7143	90.4762	85.7143	83.3333	71.4286	90.4762	95.2381	95.2381	88.0952	83.3333	85.7143	85.7143	83.3333	83.3333	83.3333	92.8571	92.8571	88.0952	78.5714	95.2381	83.3333	85.7143	83.3333	83.3333	85.7143	83.3333	88.0952	85.7143	85.7143	88.0952	90.4762	71.4286	92.8571	85.7143	88.0952	80.9524	80.9524	76.1905	85.7143	90.4762	83.3333	88.0952	40.4762
PCK2	100	60	60	80	100	80	100	60	100	100	100	80	100	80	60	100	80	80	100	100	80	60	80	100	80	100	100	100	100	100	100	100	80	100	60	100	80	100	80	100	80	100	100	80	80	100	80	60	100
P4HB	92.8571	0	100	71.4286	85.7143	100	92.8571	100	92.8571	92.8571	92.8571	100	100	100	92.8571	78.5714	100	100	7.14286	78.5714	78.5714	92.8571	92.8571	100	100	100	78.5714	100	85.7143	92.8571	100	78.5714	100	92.8571	85.7143	92.8571	92.8571	92.8571	85.7143	85.7143	100	21.4286	78.5714	100	100	100	100	100	85.7143
NQO1	90	100	100	90	80	100	90	90	90	90	90	90	90	100	70	100	90	100	100	100	90	80	100	80	80	100	90	80	100	80	100	100	100	90	90	90	90	60	90	80	80	90	90	90	100	90	100	90	90
RPL32	100	100	90	93.3333	93.3333	80	90	96.6667	93.3333	90	60	100	100	93.3333	76.6667	86.6667	90	0	100	86.6667	90	76.6667	100	96.6667	96.6667	96.6667	90	93.3333	100	100	80	0	73.3333	100	86.6667	93.3333	96.6667	96.6667	96.6667	90	86.6667	93.3333	93.3333	96.6667	86.6667	96.6667	96.6667	86.6667	100
ANXA5	92.8571	100	100	100	100	92.8571	92.8571	100	92.8571	85.7143	100	100	92.8571	92.8571	92.8571	100	100	92.8571	100	92.8571	92.8571	14.2857	21.4286	78.5714	100	92.8571	92.8571	92.8571	92.8571	100	92.8571	0	100	92.8571	100	42.8571	92.8571	92.8571	100	85.7143	92.8571	100	85.7143	92.8571	92.8571	100	78.5714	100	100
CCT5	93.75	100	93.75	93.75	87.5	75	100	87.5	75	87.5	87.5	87.5	87.5	87.5	100	100	93.75	93.75	87.5	100	93.75	93.75	87.5	100	75	93.75	93.75	81.25	93.75	100	93.75	81.25	87.5	87.5	87.5	93.75	87.5	87.5	93.75	81.25	100	87.5	81.25	87.5	87.5	81.25	87.5	87.5	93.75
CPS1	94.4444	100	94.4444	77.7778	88.8889	94.4444	94.4444	100	100	94.4444	94.4444	83.3333	100	83.3333	94.4444	94.4444	27.7778	88.8889	88.8889	77.7778	100	94.4444	88.8889	94.4444	100	100	94.4444	94.4444	94.4444	83.3333	94.4444	100	72.2222	100	83.3333	100	100	100	94.4444	100	100	94.4444	83.3333	94.4444	88.8889	55.5556	33.3333	94.4444	100
PGK1	100	83.3333	88.8889	88.8889	94.4444	77.7778	94.4444	88.8889	50	94.4444	83.3333	94.4444	94.4444	94.4444	88.8889	94.4444	0	83.3333	77.7778	88.8889	83.3333	94.4444	83.3333	88.8889	88.8889	94.4444	77.7778	100	94.4444	66.6667	100	88.8889	94.4444	94.4444	83.3333	88.8889	50	88.8889	83.3333	100	94.4444	100	94.4444	100	100	33.3333	94.4444	27.7778	66.6667
EMG1	100	100	80	100	100	80	100	100	100	60	80	100	80	80	100	60	80	100	60	100	100	100	100	40	80	100	100	100	80	0	80	100	100	100	80	100	20	100	80	80	100	100	80	100	100	60	20	100	80
CLPTM1L	100	100	100	100	62.5	100	87.5	87.5	87.5	87.5	87.5	100	100	100	75	12.5	87.5	87.5	100	100	87.5	87.5	50	75	100	100	0	87.5	87.5	100	50	100	87.5	75	87.5	87.5	100	100	62.5	87.5	75	100	100	100	100	100	87.5	37.5	75
NOP10	100	87.5	100	100	0	62.5	87.5	87.5	87.5	87.5	100	100	100	75	87.5	87.5	87.5	100	100	100	100	75	62.5	75	100	87.5	87.5	100	100	75	100	100	62.5	100	100	100	87.5	100	87.5	62.5	75	100	75	87.5	87.5	100	75	100	100
NOLC1	83.3333	100	100	100	0	83.3333	100	83.3333	83.3333	100	66.6667	100	100	100	83.3333	100	83.3333	83.3333	100	66.6667	100	66.6667	100	83.3333	66.6667	100	83.3333	100	100	100	0	100	83.3333	83.3333	100	33.3333	100	83.3333	100	83.3333	83.3333	100	83.3333	100	100	83.3333	83.3333	66.6667	83.3333
CTSD	100	100	91.6667	100	100	100	83.3333	91.6667	91.6667	83.3333	100	100	91.6667	91.6667	100	100	83.3333	0	75	91.6667	91.6667	66.6667	91.6667	100	100	83.3333	83.3333	100	91.6667	83.3333	91.6667	91.6667	100	91.6667	58.3333	100	100	83.3333	91.6667	100	91.6667	100	91.6667	83.3333	100	91.6667	100	83.3333	91.6667
RPS23	90.9091	100	100	45.4545	100	90.9091	81.8182	81.8182	81.8182	100	72.7273	90.9091	100	100	100	90.9091	0	72.7273	100	81.8182	100	100	90.9091	100	72.7273	90.9091	0	90.9091	90.9091	100	72.7273	81.8182	100	81.8182	27.2727	81.8182	90.9091	100	63.6364	90.9091	100	100	100	100	90.9091	81.8182	100	72.7273	100
WBSCR22	100	100	100	83.3333	83.3333	100	100	83.3333	100	100	100	0	100	83.3333	100	100	100	83.3333	100	100	100	100	83.3333	100	33.3333	83.3333	83.3333	100	100	83.3333	100	100	83.3333	100	100	100	100	100	100	100	83.3333	100	83.3333	100	0	100	83.3333	66.6667	100
RPL14	100	33.3333	0	100	98.2456	98.2456	0	94.7368	100	96.4912	98.2456	100	87.7193	96.4912	87.7193	98.2456	100	91.2281	91.2281	84.2105	85.9649	96.4912	94.7368	94.7368	94.7368	96.4912	96.4912	100	100	98.2456	100	98.2456	98.2456	85.9649	96.4912	92.9825	96.4912	89.4737	96.4912	82.4561	92.9825	80.7018	98.2456	98.2456	98.2456	98.2456	89.4737	98.2456	77.193
PRELID1	100	88.8889	88.8889	100	100	100	100	88.8889	100	88.8889	0	100	100	100	88.8889	100	77.7778	100	100	100	88.8889	100	88.8889	100	100	88.8889	88.8889	100	88.8889	100	77.7778	88.8889	100	100	100	88.8889	88.8889	77.7778	88.8889	88.8889	88.8889	100	100	88.8889	11.1111	88.8889	100	100	88.8889
SMOC1	100	88.8889	88.8889	88.8889	0	88.8889	77.7778	100	100	100	77.7778	0	100	100	77.7778	88.8889	100	100	88.8889	88.8889	100	100	88.8889	77.7778	88.8889	100	100	100	100	100	88.8889	88.8889	100	88.8889	100	100	88.8889	100	88.8889	100	88.8889	88.8889	88.8889	100	100	100	88.8889	77.7778	100
HNRNPA0	100	100	100	100	100	80	100	100	80	100	80	100	60	80	100	100	100	100	100	100	80	100	80	80	100	100	60	100	100	100	100	80	100	80	100	60	100	80	100	100	100	100	60	60	100	80	80	100	100
ANP32B	100	88.8889	100	88.8889	88.8889	88.8889	88.8889	88.8889	100	100	100	100	100	77.7778	100	88.8889	100	100	88.8889	100	100	100	100	88.8889	100	88.8889	22.2222	100	100	100	100	100	100	88.8889	100	88.8889	100	77.7778	88.8889	88.8889	100	100	100	55.5556	88.8889	100	100	88.8889	66.6667
MRPL28	100	100	100	60	80	100	80	80	100	100	100	80	100	0	100	80	80	100	100	100	100	80	80	80	80	80	100	80	40	80	100	100	100	80	100	60	100	100	80	100	100	100	100	100	100	80	100	80	40
MT2A	100	100	93.75	100	93.75	90.625	93.75	96.875	96.875	90.625	93.75	90.625	100	93.75	100	0	93.75	0	93.75	100	96.875	93.75	93.75	93.75	96.875	90.625	3.125	93.75	96.875	93.75	93.75	90.625	90.625	100	93.75	84.375	93.75	93.75	87.5	93.75	100	90.625	96.875	96.875	93.75	96.875	100	93.75	93.75
XBP1	100	100	100	91.6667	100	83.3333	100	91.6667	91.6667	100	100	100	100	100	100	100	91.6667	91.6667	100	100	25	58.3333	91.6667	100	58.3333	100	91.6667	100	100	100	91.6667	91.6667	91.6667	91.6667	75	91.6667	100	100	91.6667	100	100	75	100	100	100	100	41.6667	100	41.6667
MAF1	85.7143	100	100	71.4286	71.4286	85.7143	71.4286	85.7143	71.4286	85.7143	100	100	71.4286	71.4286	100	85.7143	85.7143	85.7143	100	71.4286	100	71.4286	85.7143	71.4286	100	85.7143	85.7143	85.7143	85.7143	85.7143	100	100	71.4286	71.4286	42.8571	100	100	100	42.8571	85.7143	85.7143	100	85.7143	71.4286	100	85.7143	85.7143	100	100
RPL10	91.6667	100	86.1111	83.3333	77.7778	88.8889	83.3333	25	91.6667	88.8889	86.1111	91.6667	38.8889	88.8889	88.8889	38.8889	88.8889	91.6667	94.4444	83.3333	86.1111	50	94.4444	97.2222	91.6667	91.6667	80.5556	97.2222	88.8889	83.3333	88.8889	83.3333	80.5556	86.1111	80.5556	88.8889	83.3333	88.8889	88.8889	72.2222	88.8889	88.8889	88.8889	86.1111	94.4444	55.5556	94.4444	91.6667	63.8889
SLC25A5	90.4762	90.4762	95.2381	0	80.9524	95.2381	95.2381	95.2381	85.7143	95.2381	90.4762	95.2381	90.4762	95.2381	90.4762	90.4762	0	95.2381	95.2381	85.7143	80.9524	90.4762	80.9524	95.2381	80.9524	85.7143	95.2381	85.7143	80.9524	95.2381	95.2381	90.4762	95.2381	95.2381	90.4762	100	90.4762	95.2381	95.2381	42.8571	100	90.4762	90.4762	9.52381	90.4762	76.1905	95.2381	100	95.2381
PITX1	100	100	85.7143	100	85.7143	100	71.4286	57.1429	100	100	100	100	71.4286	100	100	85.7143	85.7143	71.4286	100	57.1429	85.7143	100	85.7143	100	71.4286	100	100	100	85.7143	85.7143	100	100	85.7143	57.1429	100	85.7143	85.7143	100	85.7143	85.7143	85.7143	100	85.7143	100	100	100	85.7143	85.7143	85.7143
HSPA5	100	94.7368	89.4737	94.7368	84.2105	89.4737	100	89.4737	84.2105	100	94.7368	94.7368	89.4737	84.2105	89.4737	89.4737	89.4737	78.9474	89.4737	94.7368	42.1053	100	94.7368	100	78.9474	84.2105	89.4737	94.7368	94.7368	84.2105	94.7368	100	84.2105	100	94.7368	94.7368	89.4737	89.4737	94.7368	89.4737	89.4737	89.4737	84.2105	78.9474	94.7368	100	94.7368	73.6842	94.7368
S100A2	100	100	100	85.7143	100	100	85.7143	85.7143	85.7143	71.4286	71.4286	57.1429	100	100	100	85.7143	100	100	85.7143	100	85.7143	100	100	71.4286	100	71.4286	71.4286	71.4286	85.7143	100	85.7143	100	100	100	100	100	85.7143	85.7143	100	57.1429	71.4286	100	100	100	100	100	85.7143	85.7143	28.5714
POLR2G	100	0	100	100	66.6667	66.6667	100	83.3333	83.3333	83.3333	66.6667	83.3333	100	83.3333	100	100	100	100	100	50	100	83.3333	100	100	100	66.6667	100	83.3333	66.6667	100	100	83.3333	100	83.3333	83.3333	83.3333	33.3333	83.3333	100	66.6667	66.6667	100	66.6667	83.3333	100	83.3333	83.3333	66.6667	83.3333
YARS	100	15.3846	69.2308	61.5385	23.0769	100	84.6154	92.3077	100	76.9231	92.3077	100	100	100	100	92.3077	92.3077	92.3077	100	100	100	92.3077	84.6154	84.6154	92.3077	92.3077	84.6154	76.9231	92.3077	100	84.6154	84.6154	92.3077	100	69.2308	84.6154	84.6154	84.6154	76.9231	53.8462	76.9231	69.2308	92.3077	100	92.3077	84.6154	84.6154	84.6154	76.9231
AARS	94.7368	100	100	89.4737	78.9474	89.4737	84.2105	94.7368	0	78.9474	78.9474	94.7368	89.4737	100	73.6842	89.4737	100	78.9474	78.9474	100	73.6842	89.4737	89.4737	94.7368	63.1579	89.4737	94.7368	73.6842	94.7368	84.2105	78.9474	94.7368	78.9474	89.4737	68.4211	89.4737	94.7368	94.7368	100	84.2105	89.4737	78.9474	78.9474	94.7368	78.9474	94.7368	78.9474	84.2105	94.7368
MT1E	100	100	100	85.7143	100	100	85.7143	100	28.5714	57.1429	85.7143	100	14.2857	85.7143	85.7143	85.7143	100	85.7143	100	100	100	100	100	100	85.7143	71.4286	0	57.1429	85.7143	85.7143	100	0	85.7143	71.4286	85.7143	85.7143	100	71.4286	71.4286	71.4286	71.4286	71.4286	100	85.7143	100	100	85.7143	100	85.7143
FLOT1	100	83.3333	100	66.6667	100	100	100	83.3333	100	83.3333	100	83.3333	83.3333	100	83.3333	83.3333	83.3333	100	83.3333	100	66.6667	100	100	66.6667	100	83.3333	66.6667	83.3333	100	100	66.6667	100	83.3333	100	100	100	100	33.3333	100	83.3333	83.3333	66.6667	83.3333	100	83.3333	83.3333	100	100	83.3333
RPS9	95.7746	100	94.3662	90.1408	90.1408	92.9577	92.9577	91.5493	94.3662	88.7324	88.7324	94.3662	94.3662	90.1408	25.3521	95.7746	94.3662	94.3662	88.7324	88.7324	90.1408	91.5493	94.3662	94.3662	84.507	97.1831	94.3662	98.5915	94.3662	91.5493	88.7324	91.5493	95.7746	90.1408	94.3662	90.1408	92.9577	57.7465	85.9155	42.2535	91.5493	21.1268	92.9577	92.9577	94.3662	88.7324	92.9577	91.5493	29.5775
EIF3L	100	100	87.5	87.5	87.5	87.5	100	100	100	100	87.5	87.5	100	87.5	87.5	100	87.5	100	87.5	100	100	100	37.5	75	87.5	100	100	87.5	100	87.5	87.5	0	100	87.5	87.5	87.5	62.5	87.5	75	50	100	100	100	25	100	87.5	100	87.5	50
RFC2	100	100	100	100	100	100	80	100	80	80	80	100	100	100	80	100	80	60	80	100	80	60	80	100	40	100	100	100	100	100	100	100	100	100	100	100	80	100	100	100	100	100	80	100	60	80	100	80	100
PSMG3	100	100	100	100	100	80	100	80	80	40	100	80	100	100	80	100	100	80	80	100	80	80	80	100	100	100	100	80	100	100	80	100	100	100	100	100	40	100	100	100	100	100	100	60	100	80	80	100	80
TRMT112	100	100	100	100	62.5	100	87.5	87.5	100	87.5	75	100	100	100	75	87.5	87.5	75	100	100	87.5	100	100	87.5	100	87.5	100	87.5	87.5	100	100	100	100	100	100	100	100	87.5	87.5	25	100	87.5	100	0	100	25	100	100	62.5
ALDOA	80	95	90	97.5	92.5	95	87.5	87.5	82.5	85	92.5	95	95	90	92.5	87.5	92.5	80	87.5	95	90	97.5	95	90	95	90	97.5	85	92.5	95	92.5	95	100	85	90	90	87.5	97.5	87.5	95	92.5	90	95	77.5	92.5	87.5	90	97.5	85
COX8A	91.3043	100	91.3043	91.3043	91.3043	100	91.3043	95.6522	91.3043	86.9565	78.2609	91.3043	91.3043	82.6087	95.6522	95.6522	95.6522	100	95.6522	95.6522	82.6087	95.6522	86.9565	91.3043	95.6522	91.3043	91.3043	95.6522	95.6522	86.9565	91.3043	86.9565	91.3043	95.6522	78.2609	91.3043	91.3043	91.3043	95.6522	82.6087	95.6522	95.6522	82.6087	91.3043	95.6522	86.9565	95.6522	73.913	86.9565
PHGDH	100	86.3636	81.8182	95.4545	95.4545	90.9091	90.9091	95.4545	90.9091	90.9091	86.3636	90.9091	86.3636	95.4545	100	81.8182	81.8182	86.3636	86.3636	90.9091	90.9091	81.8182	77.2727	90.9091	95.4545	100	81.8182	95.4545	95.4545	86.3636	100	95.4545	81.8182	95.4545	90.9091	86.3636	90.9091	86.3636	95.4545	90.9091	72.7273	90.9091	86.3636	86.3636	90.9091	95.4545	90.9091	90.9091	90.9091
CHCHD2	91.3043	97.8261	89.1304	84.7826	93.4783	80.4348	95.6522	95.6522	95.6522	84.7826	86.9565	97.8261	89.1304	93.4783	89.1304	95.6522	89.1304	89.1304	82.6087	80.4348	86.9565	78.2609	89.1304	91.3043	82.6087	93.4783	82.6087	93.4783	86.9565	95.6522	89.1304	86.9565	86.9565	93.4783	82.6087	89.1304	76.087	91.3043	89.1304	95.6522	89.1304	86.9565	84.7826	86.9565	93.4783	95.6522	89.1304	91.3043	80.4348
NPM1	94.4444	98.6111	90.2778	93.0556	90.2778	94.4444	91.6667	95.8333	95.8333	93.0556	98.6111	0	98.6111	91.6667	98.6111	97.2222	91.6667	84.7222	95.8333	97.2222	88.8889	95.8333	69.4444	97.2222	95.8333	93.0556	94.4444	88.8889	90.2778	91.6667	97.2222	90.2778	90.2778	12.5	91.6667	91.6667	93.0556	41.6667	95.8333	93.0556	91.6667	93.0556	87.5	95.8333	94.4444	93.0556	72.2222	95.8333	94.4444
TMA7	92.3077	100	92.3077	92.3077	92.3077	100	100	100	100	100	69.2308	100	100	100	100	92.3077	92.3077	100	92.3077	100	84.6154	92.3077	84.6154	100	76.9231	92.3077	92.3077	100	84.6154	100	84.6154	100	100	92.3077	92.3077	100	100	69.2308	92.3077	92.3077	100	92.3077	100	100	84.6154	92.3077	100	92.3077	100
EEF2	77.7778	100	91.1111	86.6667	91.1111	86.6667	97.7778	93.3333	88.8889	93.3333	91.1111	93.3333	84.4444	84.4444	93.3333	97.7778	93.3333	95.5556	88.8889	95.5556	91.1111	88.8889	91.1111	88.8889	91.1111	91.1111	88.8889	86.6667	97.7778	91.1111	93.3333	97.7778	95.5556	95.5556	91.1111	82.2222	88.8889	93.3333	82.2222	95.5556	86.6667	91.1111	93.3333	95.5556	95.5556	91.1111	88.8889	35.5556	84.4444
ROMO1	100	100	90.9091	90.9091	90.9091	81.8182	90.9091	63.6364	100	100	100	100	81.8182	63.6364	81.8182	81.8182	81.8182	100	81.8182	81.8182	100	81.8182	100	90.9091	90.9091	90.9091	90.9091	90.9091	81.8182	72.7273	81.8182	81.8182	81.8182	100	90.9091	100	90.9091	100	81.8182	81.8182	90.9091	100	90.9091	100	81.8182	100	90.9091	100	100
FKBP8	100	100	100	100	100	100	100	100	100	100	100	100	100	100	100	100	100	100	100	100	100	100	100	100	100	100	100	100	100	100	0	0	100	100	100	100	100	100	100	100	100	100	100	100	100	100	100	100	100
GNB2	100	100	100	100	100	100	100	100	100	100	100	100	100	100	100	100	100	100	100	100	100	100	100	100	100	100	100	100	100	100	100	100	100	100	28.5714	100	100	100	100	100	100	100	100	57.1429	100	100	100	100	100
ATP6V0B	100	100	100	100	100	100	100	100	100	100	100	100	100	100	100	100	100	100	100	100	88.8889	100	100	100	100	100	100	100	0	22.2222	55.5556	100	100	100	66.6667	100	22.2222	100	100	100	100	100	100	100	100	100	100	100	88.8889
PPA1	100	100	100	100	100	100	100	100	100	100	100	100	100	100	100	100	100	100	100	100	100	100	100	100	100	100	100	100	100	100	100	85.7143	100	100	100	14.2857	100	100	100	100	100	100	100	100	100	100	100	100	100
FUS	100	100	100	100	100	100	100	100	100	100	100	100	100	100	100	100	100	100	100	100	66.6667	100	100	100	100	100	100	100	100	100	100	100	100	100	100	100	100	100	83.3333	100	100	100	100	100	100	0	100	100	66.6667
C1QBP	100	100	100	100	100	100	100	0	100	100	100	100	100	100	100	100	100	100	100	100	100	100	100	100	100	100	100	12.5	100	100	100	100	100	100	100	100	100	100	100	100	100	100	100	100	100	100	100	100	100
SPCS1	100	100	100	100	100	100	100	0	100	100	100	100	100	100	100	100	100	100	100	100	100	100	100	100	100	100	100	100	100	100	100	100	100	100	100	100	100	100	33.3333	100	100	100	100	100	100	100	100	100	100
SNRPG	100	100	100	100	100	100	100	100	100	87.5	100	100	100	100	100	25	100	100	100	100	100	100	100	12.5	100	100	100	100	100	100	100	100	100	100	100	100	100	100	100	100	100	100	100	100	100	100	100	12.5	100
MRPL36	100	100	100	100	100	83.3333	100	100	100	100	100	100	100	100	100	100	100	100	100	100	100	100	100	100	0	100	100	100	100	100	100	100	100	100	100	100	100	100	100	100	100	100	100	100	100	100	100	100	100
PSME1	100	100	100	100	28.5714	100	85.7143	100	100	100	100	100	100	100	100	100	100	100	100	100	100	100	100	100	100	100	100	100	100	100	100	100	100	100	100	100	100	100	100	100	100	100	100	100	100	100	100	100	42.8571
GPX1	100	100	100	100	100	100	100	100	100	100	87.5	87.5	100	100	100	100	100	100	100	100	87.5	100	100	100	100	100	100	100	100	100	100	100	87.5	100	100	100	100	100	100	100	100	100	100	100	100	100	100	100	62.5
BCAP31	100	100	100	100	100	100	100	100	100	100	100	100	100	100	100	100	100	0	100	100	100	100	100	100	83.3333	100	100	100	100	100	100	100	100	83.3333	100	100	100	100	100	100	100	100	100	100	100	100	100	100	100
EIF5A	100	100	100	100	100	100	100	100	100	100	100	100	100	100	100	100	97.7778	100	100	100	100	100	100	97.7778	100	100	100	100	100	100	97.7778	100	100	100	100	97.7778	100	100	97.7778	100	100	100	100	95.5556	100	97.7778	100	100	100
ODC1	100	100	100	100	100	100	100	100	100	100	100	100	100	100	100	100	100	100	100	100	100	100	100	100	100	100	100	100	100	100	100	100	100	100	92.3077	100	100	100	100	100	100	100	100	100	100	100	100	100	100
IL32	100	100	85.7143	100	100	100	100	100	100	100	100	100	100	100	100	100	85.7143	100	100	100	100	100	100	100	100	100	100	100	100	100	100	100	100	100	100	100	100	100	85.7143	85.7143	100	100	100	100	100	100	100	100	85.7143
SDF4	100	100	100	100	100	0	100	100	100	100	100	100	100	100	100	100	100	100	100	100	100	100	100	100	100	100	100	100	100	100	100	100	100	100	100	100	80	100	100	100	100	100	100	80	80	100	100	100	100
MRPL20	100	100	100	100	100	100	100	100	100	100	100	100	100	100	28.5714	100	100	100	100	100	100	100	100	100	100	100	100	100	100	100	100	100	100	100	100	100	100	100	100	100	100	100	100	100	100	100	100	100	100
NCL	100	100	100	100	100	100	100	100	100	100	100	100	100	100	100	100	100	100	100	100	100	100	100	100	100	100	100	100	100	100	100	100	100	100	50	50	100	100	42.8571	100	50	100	100	100	100	100	100	100	100
SHMT2	100	100	100	100	100	100	100	100	100	93.3333	100	100	100	100	100	100	100	100	100	100	100	100	100	100	100	100	100	100	100	100	100	100	100	100	100	100	100	100	100	100	100	100	100	100	100	100	100	100	100
ACTB	100	100	100	100	100	51.3889	100	98.6111	100	100	100	100	100	100	100	100	100	100	98.6111	100	100	100	98.6111	98.6111	100	100	100	100	100	98.6111	100	100	100	100	100	100	100	65.2778	100	100	100	100	98.6111	100	100	100	100	100	100
PGD	100	100	100	100	100	100	100	100	100	100	100	100	100	100	100	100	100	100	100	100	100	0	100	100	100	100	100	100	100	33.3333	100	100	100	100	100	100	100	100	100	66.6667	100	100	100	100	100	100	100	100	100
ATP5G2	100	100	100	100	96.1538	96.1538	96.1538	0	100	92.3077	100	96.1538	100	96.1538	100	96.1538	100	100	100	100	100	100	96.1538	100	96.1538	100	100	100	100	100	96.1538	96.1538	100	100	100	96.1538	96.1538	100	26.9231	100	96.1538	96.1538	96.1538	96.1538	100	96.1538	3.84615	96.1538	100
SSR2	100	100	100	100	85.7143	71.4286	100	100	100	100	100	100	100	100	100	100	100	100	100	100	100	100	100	100	100	100	100	100	100	100	100	100	100	100	85.7143	100	100	100	100	14.2857	100	100	100	100	100	100	100	100	100
FXYD5	83.3333	100	100	100	100	83.3333	100	100	83.3333	100	100	100	100	100	100	100	100	100	100	100	100	100	100	100	100	83.3333	100	100	100	100	100	100	100	16.6667	50	100	100	100	100	100	100	100	100	100	100	100	100	100	50
CLU	100	100	100	100	100	100	100	100	96.2963	100	96.2963	100	100	100	96.2963	100	96.2963	96.2963	100	96.2963	100	96.2963	100	100	100	100	100	100	96.2963	100	100	100	100	100	100	96.2963	96.2963	100	100	96.2963	100	92.5926	100	96.2963	100	100	100	96.2963	40.7407
HNRNPL	100	100	100	100	100	100	100	100	90	100	100	100	100	100	100	100	100	100	100	100	100	100	10	50	90	100	100	100	80	100	100	100	30	100	90	100	100	100	90	100	100	90	100	100	100	100	100	100	100
CRABP2	100	100	100	100	100	100	100	100	0	100	0	100	100	100	100	100	100	100	100	100	100	100	100	37.5	100	100	100	100	100	100	100	100	100	100	100	100	100	100	100	100	100	100	100	100	100	100	100	100	100
RAE1	100	100	100	83.3333	100	100	100	100	100	100	100	100	100	100	100	100	100	100	100	100	100	100	100	100	100	100	100	100	100	0	100	100	100	100	83.3333	100	100	100	100	100	100	100	100	100	100	100	100	100	100
OASL	100	100	100	100	100	100	100	100	100	100	100	100	100	83.3333	100	100	83.3333	100	100	100	16.6667	100	100	100	100	100	100	100	100	100	100	100	100	100	100	100	100	100	100	100	66.6667	100	100	83.3333	100	100	100	100	83.3333
B2M	100	98.3051	100	100	96.6102	98.3051	98.3051	98.3051	98.3051	100	100	100	100	96.6102	100	100	100	98.3051	100	100	98.3051	100	100	28.8136	100	100	100	100	100	100	96.6102	100	96.6102	49.1525	96.6102	59.322	100	98.3051	100	98.3051	100	100	100	96.6102	98.3051	98.3051	100	96.6102	98.3051
PRKDC	100	100	100	100	100	100	100	100	100	80	100	100	20	100	100	100	100	100	100	100	100	100	100	100	20	100	100	100	80	100	100	100	80	100	100	100	100	100	100	100	100	100	100	100	60	100	100	0	60
PDIA6	100	100	100	100	100	100	100	83.3333	83.3333	100	100	83.3333	83.3333	100	100	100	100	83.3333	100	83.3333	83.3333	100	100	100	66.6667	100	100	100	100	66.6667	100	100	100	100	100	50	16.6667	83.3333	83.3333	100	83.3333	100	100	100	100	100	83.3333	100	100
PARK7	91.6667	100	100	100	91.6667	100	91.6667	91.6667	100	91.6667	100	100	91.6667	100	100	100	100	100	100	100	83.3333	100	100	100	100	100	100	100	100	100	100	100	100	100	91.6667	100	100	100	100	100	100	100	100	100	100	100	100	100	100
CAPNS1	100	100	62.5	100	100	100	100	100	100	100	100	100	100	100	100	100	87.5	100	100	100	100	100	100	87.5	100	100	12.5	100	100	100	87.5	0	100	37.5	100	100	100	100	100	100	100	100	100	100	100	100	100	100	75
PRKAG1	100	100	100	100	100	100	100	100	100	100	100	100	80	100	100	100	100	100	100	100	60	80	20	80	100	100	100	100	100	100	100	0	100	100	100	100	100	100	100	100	100	100	100	100	100	100	100	100	80
SEC61B	100	100	100	66.6667	83.3333	100	83.3333	100	100	100	100	100	100	100	83.3333	100	100	100	100	100	100	100	16.6667	100	100	100	100	100	83.3333	100	100	100	100	100	100	100	100	100	100	83.3333	100	100	100	100	100	100	100	100	100
AP2M1	100	90	100	100	100	90	90	90	100	80	100	100	100	100	100	100	100	90	100	90	100	100	90	80	100	90	90	90	90	90	90	100	100	100	80	100	100	100	100	90	100	100	100	100	90	100	90	100	100
ANXA2	100	100	91.4286	94.2857	97.1429	97.1429	94.2857	97.1429	100	94.2857	100	100	97.1429	97.1429	94.2857	97.1429	100	100	100	100	94.2857	97.1429	91.4286	97.1429	97.1429	94.2857	100	97.1429	100	97.1429	97.1429	100	97.1429	100	94.2857	97.1429	97.1429	97.1429	100	97.1429	94.2857	97.1429	97.1429	100	97.1429	100	97.1429	5.71429	42.8571
CDC42EP1	100	100	100	100	83.3333	100	100	100	83.3333	83.3333	100	100	100	83.3333	100	100	100	83.3333	100	83.3333	100	100	100	83.3333	83.3333	100	100	100	100	100	83.3333	100	100	100	100	100	100	66.6667	100	100	100	100	100	100	100	100	100	100	83.3333
APRT	100	100	100	100	88.8889	100	100	100	88.8889	100	100	88.8889	100	0	100	100	100	100	100	100	100	100	88.8889	88.8889	100	88.8889	100	88.8889	100	100	66.6667	88.8889	88.8889	100	100	100	100	100	44.4444	66.6667	100	88.8889	100	100	100	88.8889	100	100	100
LMNA	100	100	100	100	100	100	100	100	100	100	83.3333	83.3333	66.6667	100	100	100	100	100	100	100	83.3333	83.3333	83.3333	100	100	83.3333	100	83.3333	100	100	100	83.3333	83.3333	83.3333	100	33.3333	100	100	100	100	100	100	83.3333	100	100	100	100	100	100
RPL18	97.7778	100	93.3333	97.7778	100	95.5556	100	93.3333	100	97.7778	100	100	93.3333	97.7778	100	20	0	100	95.5556	100	97.7778	95.5556	95.5556	91.1111	100	95.5556	95.5556	88.8889	97.7778	100	97.7778	100	93.3333	97.7778	97.7778	97.7778	100	95.5556	95.5556	35.5556	95.5556	93.3333	95.5556	97.7778	100	100	97.7778	95.5556	75.5556
ARPC1B	100	100	88.8889	100	66.6667	33.3333	88.8889	88.8889	100	100	100	100	100	100	100	100	100	100	100	100	100	77.7778	100	100	88.8889	88.8889	100	100	100	100	100	100	0	100	100	55.5556	100	100	77.7778	100	88.8889	88.8889	100	100	100	88.8889	88.8889	100	100
RPS21	99.5122	99.0244	97.0732	97.561	98.5366	94.6341	97.561	97.0732	99.0244	91.7073	98.5366	99.0244	99.0244	98.5366	99.0244	97.0732	99.0244	97.0732	98.5366	97.561	96.0976	97.0732	98.0488	98.5366	99.0244	31.2195	98.0488	98.0488	98.0488	97.561	98.0488	98.0488	98.5366	98.5366	98.5366	98.5366	97.561	98.5366	98.0488	97.561	98.0488	95.6098	99.0244	99.0244	97.0732	98.0488	98.5366	97.0732	98.5366
RPL9	90.7407	99.0741	99.0741	99.0741	99.0741	98.1481	0	98.1481	100	100	99.0741	99.0741	100	97.2222	100	99.0741	99.0741	97.2222	99.0741	100	92.5926	97.2222	100	98.1481	98.1481	61.1111	97.2222	100	99.0741	99.0741	98.1481	98.1481	98.1481	74.0741	98.1481	99.0741	99.0741	95.3704	98.1481	88.8889	98.1481	64.8148	99.0741	100	97.2222	99.0741	98.1481	100	90.7407
SRM	100	100	100	100	100	100	100	100	100	100	100	100	100	100	85.7143	100	100	100	100	85.7143	100	100	100	85.7143	100	100	100	100	100	100	85.7143	100	100	100	100	100	100	100	100	85.7143	85.7143	85.7143	100	100	100	14.2857	100	100	85.7143
ATP5B	100	97.2222	100	100	94.4444	94.4444	97.2222	100	100	94.4444	100	97.2222	100	100	97.2222	97.2222	94.4444	97.2222	94.4444	91.6667	100	100	94.4444	91.6667	94.4444	100	97.2222	86.1111	100	100	97.2222	94.4444	94.4444	100	100	94.4444	100	100	97.2222	97.2222	94.4444	97.2222	97.2222	97.2222	97.2222	91.6667	94.4444	97.2222	100
ERP29	100	100	100	100	80	80	80	100	80	100	100	100	100	80	100	100	100	80	100	100	100	100	100	100	100	100	100	80	0	80	100	100	100	80	80	80	80	100	100	100	100	20	100	100	100	0	100	100	100
PSMD8	100	100	100	100	100	100	100	83.3333	83.3333	100	100	100	66.6667	100	100	100	100	100	100	100	100	100	83.3333	83.3333	100	100	100	100	83.3333	100	100	100	100	100	100	100	100	100	100	100	100	33.3333	100	100	100	100	100	100	100
GNAS	100	100	100	97.2222	91.6667	100	97.2222	100	100	97.2222	100	100	100	97.2222	100	100	100	97.2222	16.6667	100	100	100	97.2222	100	100	100	100	100	100	100	52.7778	0	94.4444	100	86.1111	97.2222	100	100	100	83.3333	100	100	100	100	94.4444	97.2222	97.2222	13.8889	75
H3F3A	100	100	100	100	100	14.2857	100	92.8571	100	100	100	100	92.8571	100	100	100	100	92.8571	92.8571	100	100	100	100	100	100	100	100	100	100	100	100	92.8571	100	92.8571	100	100	100	100	0	100	100	100	100	100	92.8571	92.8571	100	0	28.5714
COX5A	100	40	100	100	10	90	100	100	100	90	100	100	100	100	100	100	100	100	100	100	100	100	100	100	100	100	90	100	90	100	100	100	100	100	100	100	100	100	20	100	100	100	100	100	20	100	90	0	100
CALM2	65	100	100	100	100	95	100	100	100	100	100	100	100	100	100	100	100	100	100	100	100	100	100	100	100	100	100	100	100	100	100	100	100	100	100	100	100	100	100	100	100	100	100	35	100	100	100	100	100
CDKN2A	100	100	100	85.7143	42.8571	100	100	100	100	100	0	100	100	100	100	100	100	100	100	100	100	100	100	85.7143	100	100	100	100	100	100	100	100	100	100	100	100	100	100	100	100	85.7143	100	100	100	100	100	71.4286	100	100
LAMP1	100	100	100	100	100	100	100	100	100	100	100	100	100	100	100	100	100	100	100	100	100	100	100	100	100	100	100	100	100	100	100	100	100	100	100	100	100	100	100	100	100	100	100	100	100	100	100	100	100
RTFDC1	100	80	100	100	100	100	100	100	100	100	100	100	100	100	100	100	100	100	100	100	100	100	100	100	100	100	100	100	100	100	20	80	100	100	80	80	100	100	100	100	100	100	100	100	20	100	20	100	100
EML3	100	100	100	100	100	100	100	100	100	100	100	100	100	100	100	100	100	100	100	100	100	100	100	100	100	100	100	100	100	100	100	80	100	80	100	100	100	100	100	0	100	100	100	100	100	100	100	100	100
DAD1	100	100	100	100	100	100	100	100	100	100	100	100	100	100	100	100	100	100	100	100	100	100	100	100	100	100	100	100	100	100	100	100	100	50	100	66.6667	100	100	100	50	100	100	100	100	100	100	100	100	100
MTCH1	100	100	100	100	100	100	100	100	100	100	100	100	100	100	100	100	100	0	100	100	100	100	100	100	100	100	100	100	100	100	100	100	100	100	100	100	100	100	100	100	16.6667	100	100	100	100	100	100	100	66.6667
SND1	100	80	100	100	100	100	80	80	100	100	100	100	100	100	100	100	100	100	80	100	100	100	100	100	100	100	100	100	100	100	0	100	100	100	100	100	100	80	100	100	100	100	100	100	100	100	100	100	100
CDK4	100	100	100	100	100	87.5	100	87.5	100	100	100	100	100	100	100	100	100	87.5	12.5	100	100	100	100	100	100	87.5	100	100	100	100	100	100	100	100	87.5	100	100	87.5	100	100	87.5	87.5	100	100	100	100	100	100	87.5
COL3A1	100	100	100	100	100	100	100	100	100	100	100	100	100	100	100	83.3333	100	100	100	100	100	100	100	100	100	100	100	100	83.3333	83.3333	100	100	100	100	100	100	100	100	66.6667	33.3333	100	83.3333	100	83.3333	100	100	100	100	100
HIGD2A	100	100	100	100	100	100	100	100	88.8889	88.8889	100	100	100	100	100	100	88.8889	100	100	100	88.8889	100	100	100	100	88.8889	100	100	100	100	88.8889	88.8889	100	100	77.7778	11.1111	100	88.8889	100	100	100	100	100	100	88.8889	77.7778	100	77.7778	100
NAA10	100	100	100	100	80	100	100	100	100	100	100	100	80	100	20	80	100	100	100	100	100	100	80	100	100	100	80	100	100	0	100	100	100	100	100	100	100	100	100	80	100	80	100	100	100	100	100	80	60
GUK1	100	100	100	100	100	100	100	100	100	100	100	100	100	100	80	100	100	80	80	100	100	100	100	100	100	100	100	100	100	100	100	100	100	100	40	100	80	100	100	100	60	100	100	100	100	100	100	100	100
DDB1	100	100	100	87.5	100	87.5	100	100	100	100	100	100	100	100	87.5	12.5	100	100	100	100	87.5	100	87.5	100	100	100	100	100	100	100	100	0	100	100	100	100	100	100	100	100	100	100	100	87.5	100	100	100	100	100
PPDPF	87.5	100	87.5	100	100	87.5	100	100	100	100	87.5	100	100	87.5	100	100	100	100	100	100	100	100	100	100	87.5	100	100	100	100	100	75	100	100	100	100	100	100	100	87.5	100	100	100	100	100	100	87.5	87.5	100	62.5
MCM3	100	100	100	100	80	100	100	100	100	80	100	100	100	80	100	80	0	100	100	100	100	100	100	60	100	100	100	80	100	100	100	100	20	20	100	80	100	100	100	80	100	100	100	100	80	0	100	100	100
RHOC	100	100	100	100	100	100	100	100	100	88.8889	100	100	100	100	100	100	0	100	100	100	100	100	100	100	88.8889	100	100	88.8889	88.8889	100	100	100	11.1111	100	100	100	100	66.6667	88.8889	100	88.8889	100	100	100	88.8889	100	100	88.8889	100
EIF4A1	100	100	100	100	100	100	100	100	100	100	100	100	100	100	18.9189	100	100	100	100	8.10811	97.2973	100	100	100	100	100	100	100	100	100	100	100	100	100	100	100	100	72.973	100	100	100	100	100	100	100	100	100	100	100
C8orf33	100	100	100	100	100	100	0	85.7143	100	85.7143	100	100	85.7143	100	100	85.7143	100	100	100	100	100	85.7143	100	100	100	100	100	100	100	100	100	85.7143	100	100	85.7143	100	100	100	100	100	100	100	100	100	100	85.7143	100	100	100
HNRNPH1	100	100	100	100	100	100	0	100	100	0	28.5714	100	0	100	100	100	100	100	100	100	100	100	85.7143	100	100	85.7143	100	100	100	85.7143	100	100	100	100	100	100	100	100	100	100	100	100	85.7143	85.7143	100	100	100	100	100
RPS24	100	98.0392	94.1176	94.1176	96.0784	94.1176	98.0392	98.0392	96.0784	94.1176	96.0784	96.0784	98.0392	98.0392	100	96.0784	98.0392	94.1176	98.0392	96.0784	96.0784	96.0784	96.0784	94.1176	96.0784	100	98.0392	98.0392	100	94.1176	94.1176	100	96.0784	96.0784	29.4118	96.0784	98.0392	96.0784	98.0392	96.0784	98.0392	96.0784	94.1176	100	100	96.0784	90.1961	98.0392	100
GPX4	100	100	0	92.3077	96.1538	88.4615	100	96.1538	100	100	100	100	88.4615	96.1538	96.1538	100	88.4615	92.3077	92.3077	96.1538	92.3077	92.3077	88.4615	100	92.3077	100	88.4615	100	100	96.1538	92.3077	96.1538	100	100	96.1538	96.1538	96.1538	100	100	88.4615	92.3077	96.1538	92.3077	92.3077	92.3077	88.4615	96.1538	96.1538	96.1538
EIF3I	100	80	86.6667	86.6667	80	80	93.3333	100	93.3333	86.6667	100	100	33.3333	100	100	100	86.6667	100	73.3333	86.6667	100	86.6667	93.3333	100	86.6667	93.3333	86.6667	93.3333	93.3333	93.3333	93.3333	100	93.3333	93.3333	93.3333	93.3333	100	93.3333	93.3333	100	100	100	93.3333	93.3333	93.3333	93.3333	86.6667	86.6667	93.3333
RPL24	100	98.0392	92.1569	96.0784	98.0392	94.1176	88.2353	84.3137	98.0392	98.0392	84.3137	98.0392	96.0784	98.0392	100	100	98.0392	98.0392	84.3137	88.2353	88.2353	96.0784	94.1176	88.2353	92.1569	100	78.4314	96.0784	96.0784	94.1176	98.0392	98.0392	94.1176	86.2745	94.1176	90.1961	90.1961	100	98.0392	88.2353	88.2353	98.0392	94.1176	96.0784	96.0784	88.2353	96.0784	100	94.1176
PPP1R14B	82.3529	100	100	100	94.1176	94.1176	100	88.2353	94.1176	94.1176	100	100	100	88.2353	88.2353	100	94.1176	100	94.1176	88.2353	100	88.2353	100	100	94.1176	94.1176	100	100	88.2353	88.2353	88.2353	88.2353	100	100	94.1176	94.1176	100	82.3529	82.3529	100	94.1176	94.1176	100	94.1176	88.2353	100	100	100	94.1176
DBI	80	100	80	100	80	80	100	100	100	80	100	100	100	80	100	100	100	100	100	80	100	100	100	100	80	100	80	100	80	100	80	100	60	100	80	100	80	100	100	80	60	100	80	100	100	80	80	100	100
NPM3	100	100	100	100	100	100	100	100	100	100	100	100	100	100	80	100	80	100	100	100	100	100	100	80	100	100	80	100	100	100	80	100	80	80	100	100	100	100	80	80	100	100	100	60	80	100	100	100	60
SSBP1	100	100	100	100	87.5	100	87.5	100	87.5	100	100	100	100	87.5	100	100	75	100	37.5	87.5	62.5	100	100	100	100	100	100	100	87.5	100	100	100	87.5	100	50	100	87.5	100	100	100	100	100	62.5	87.5	100	100	100	87.5	100
PPIB	94.4444	100	94.4444	88.8889	94.4444	94.4444	94.4444	94.4444	100	100	94.4444	94.4444	100	100	94.4444	100	88.8889	100	94.4444	88.8889	11.1111	94.4444	88.8889	94.4444	100	100	94.4444	94.4444	94.4444	94.4444	94.4444	100	100	94.4444	94.4444	94.4444	77.7778	100	94.4444	94.4444	94.4444	94.4444	94.4444	94.4444	94.4444	94.4444	94.4444	94.4444	94.4444
TUBA1A	100	100	100	84.6154	100	100	76.9231	92.3077	100	92.3077	100	100	100	100	100	100	100	92.3077	92.3077	84.6154	100	100	100	92.3077	92.3077	100	100	92.3077	100	100	100	92.3077	92.3077	100	61.5385	92.3077	100	92.3077	92.3077	92.3077	100	100	92.3077	84.6154	84.6154	100	92.3077	92.3077	92.3077
UBB	100	100	100	100	100	100	100	100	100	100	100	97.4359	87.1795	97.4359	97.4359	100	100	100	87.1795	100	100	100	100	92.3077	89.7436	100	100	100	100	97.4359	100	100	100	97.4359	100	79.4872	100	89.7436	97.4359	71.7949	66.6667	100	100	100	100	100	100	58.9744	94.8718
RPS6	100	99.0566	95.283	99.0566	98.1132	95.283	99.0566	36.7925	100	98.1132	98.1132	99.0566	94.3396	100	100	99.0566	97.1698	98.1132	99.0566	97.1698	97.1698	99.0566	86.7925	97.1698	98.1132	99.0566	99.0566	99.0566	98.1132	99.0566	99.0566	98.1132	100	58.4906	91.5094	98.1132	98.1132	99.0566	91.5094	93.3962	72.6415	98.1132	97.1698	99.0566	99.0566	99.0566	78.3019	100	98.1132
COX6B1	80	100	80	60	80	100	100	100	100	100	100	100	100	100	100	100	100	80	100	100	80	80	100	100	100	100	100	80	100	100	80	80	60	100	80	80	100	100	100	80	100	80	100	100	100	100	60	100	100
DNPH1	100	87.5	100	100	100	100	87.5	100	100	100	100	100	100	100	100	87.5	100	75	100	100	75	87.5	100	100	100	100	100	87.5	100	100	87.5	100	87.5	87.5	37.5	100	100	100	75	100	87.5	100	0	100	100	100	100	100	100
HNRNPD	80	100	100	100	100	100	100	100	100	80	100	100	100	100	100	100	100	100	100	100	100	100	100	100	100	100	100	100	100	100	100	100	100	100	100	100	80	100	100	80	100	80	100	80	80	100	80	100	80
PSMB8	100	100	100	100	88.8889	88.8889	77.7778	100	100	100	100	88.8889	100	100	100	100	100	100	77.7778	88.8889	88.8889	100	100	100	100	100	100	100	100	100	88.8889	100	100	88.8889	88.8889	77.7778	100	100	77.7778	77.7778	100	88.8889	100	100	100	88.8889	88.8889	88.8889	88.8889
LMAN2	100	100	100	85.7143	100	100	100	100	85.7143	100	85.7143	71.4286	100	85.7143	100	0	85.7143	100	100	100	100	85.7143	100	100	100	100	100	85.7143	100	100	100	100	100	85.7143	85.7143	100	100	85.7143	28.5714	42.8571	100	100	85.7143	100	100	100	100	85.7143	57.1429
COPS3	100	100	80	100	100	100	100	100	100	80	100	80	100	80	100	100	100	80	100	60	80	100	60	100	80	100	100	100	80	100	100	100	80	100	80	100	100	100	100	80	100	80	100	100	100	100	80	0	100
CCT3	100	100	100	86.6667	93.3333	26.6667	93.3333	86.6667	93.3333	100	93.3333	100	93.3333	93.3333	93.3333	93.3333	86.6667	93.3333	100	100	100	86.6667	100	93.3333	100	100	86.6667	100	100	80	100	100	100	86.6667	86.6667	100	86.6667	100	100	100	93.3333	100	93.3333	100	100	100	100	100	66.6667
RPL35A	98.913	97.8261	93.4783	95.6522	81.5217	64.1304	93.4783	96.7391	96.7391	100	97.8261	98.913	97.8261	96.7391	68.4783	98.913	94.5652	96.7391	43.4783	93.4783	98.913	98.913	94.5652	94.5652	97.8261	98.913	96.7391	96.7391	97.8261	95.6522	94.5652	96.7391	100	97.8261	96.7391	95.6522	95.6522	81.5217	97.8261	81.5217	97.8261	98.913	100	93.4783	97.8261	94.5652	94.5652	97.8261	91.3043
KRT8	100	94.4444	83.3333	94.4444	94.4444	100	94.4444	94.4444	100	100	94.4444	94.4444	100	100	100	94.4444	94.4444	100	100	83.3333	100	94.4444	94.4444	100	100	94.4444	94.4444	100	100	100	94.4444	100	94.4444	94.4444	100	88.8889	94.4444	83.3333	88.8889	94.4444	100	38.8889	100	88.8889	100	94.4444	100	100	94.4444
PFN1	100	89.2857	96.4286	96.4286	89.2857	92.8571	92.8571	89.2857	100	89.2857	92.8571	100	14.2857	96.4286	82.1429	100	92.8571	96.4286	96.4286	92.8571	100	89.2857	89.2857	96.4286	96.4286	96.4286	96.4286	92.8571	100	92.8571	96.4286	92.8571	100	96.4286	92.8571	89.2857	100	100	100	89.2857	89.2857	96.4286	85.7143	100	96.4286	96.4286	100	89.2857	100
VDAC2	100	100	90.9091	100	72.7273	100	100	100	81.8182	100	100	100	81.8182	100	90.9091	100	90.9091	90.9091	90.9091	81.8182	100	100	90.9091	100	100	100	81.8182	90.9091	100	100	100	81.8182	81.8182	81.8182	100	100	90.9091	100	90.9091	90.9091	100	100	0	100	90.9091	90.9091	81.8182	100	72.7273
RPS28	93.8272	100	97.5309	98.7654	96.2963	95.0617	97.5309	93.8272	85.1852	92.5926	95.0617	96.2963	96.2963	92.5926	80.2469	96.2963	92.5926	96.2963	92.5926	96.2963	95.0617	91.358	96.2963	91.358	97.5309	95.0617	97.5309	97.5309	95.0617	90.1235	93.8272	93.8272	93.8272	95.0617	97.5309	83.9506	7.40741	71.6049	49.3827	90.1235	96.2963	96.2963	95.0617	96.2963	90.1235	80.2469	93.8272	93.8272	90.1235
ASS1	94.7368	100	94.7368	97.3684	68.4211	94.7368	92.1053	94.7368	100	100	78.9474	92.1053	94.7368	92.1053	92.1053	100	100	94.7368	97.3684	97.3684	73.6842	97.3684	97.3684	100	89.4737	94.7368	94.7368	94.7368	97.3684	94.7368	71.0526	89.4737	100	92.1053	81.5789	100	84.2105	92.1053	94.7368	89.4737	92.1053	97.3684	94.7368	92.1053	97.3684	92.1053	94.7368	97.3684	94.7368
EIF3E	100	100	87.5	87.5	87.5	100	75	100	100	87.5	87.5	100	87.5	75	87.5	100	75	87.5	100	87.5	75	87.5	100	75	100	87.5	75	100	100	62.5	100	100	87.5	100	100	87.5	87.5	75	87.5	75	75	100	100	37.5	87.5	75	75	100	87.5
TMBIM6	92.3077	92.3077	100	84.6154	100	100	92.3077	100	100	100	92.3077	100	92.3077	100	84.6154	100	100	100	76.9231	100	84.6154	100	92.3077	84.6154	92.3077	84.6154	92.3077	100	92.3077	100	100	92.3077	100	100	92.3077	92.3077	92.3077	92.3077	100	92.3077	100	92.3077	84.6154	100	100	92.3077	92.3077	92.3077	76.9231
RUVBL2	100	100	66.6667	83.3333	83.3333	100	50	83.3333	100	100	100	83.3333	83.3333	100	66.6667	100	100	100	83.3333	83.3333	66.6667	83.3333	66.6667	83.3333	66.6667	50	83.3333	83.3333	66.6667	33.3333	83.3333	83.3333	66.6667	100	100	83.3333	100	100	100	100	100	100	100	83.3333	83.3333	83.3333	83.3333	83.3333	50
MRPL37	100	100	88.8889	88.8889	88.8889	88.8889	100	100	100	66.6667	100	100	100	77.7778	100	100	77.7778	88.8889	100	88.8889	88.8889	77.7778	77.7778	100	100	100	77.7778	88.8889	100	100	77.7778	88.8889	100	88.8889	88.8889	100	88.8889	11.1111	77.7778	100	88.8889	100	100	88.8889	66.6667	100	88.8889	100	77.7778
ACTG1	97.5	96.25	95	91.25	93.75	92.5	93.75	96.25	92.5	92.5	93.75	96.25	92.5	96.25	95	95	95	92.5	90	93.75	97.5	95	88.75	95	95	93.75	91.25	93.75	92.5	90	95	90	93.75	93.75	97.5	93.75	92.5	95	90	96.25	85	33.75	92.5	95	96.25	96.25	91.25	92.5	93.75
MCM7	90.9091	90.9091	90.9091	90.9091	100	81.8182	90.9091	81.8182	90.9091	100	100	90.9091	90.9091	100	100	100	90.9091	90.9091	100	100	100	100	90.9091	100	100	100	81.8182	100	0	90.9091	90.9091	90.9091	100	72.7273	90.9091	100	90.9091	90.9091	81.8182	81.8182	90.9091	90.9091	72.7273	90.9091	90.9091	90.9091	100	90.9091	100
XRCC5	90	100	100	100	50	90	100	100	80	80	60	100	100	100	80	80	100	90	90	90	100	90	100	100	90	80	90	90	90	100	70	90	100	100	80	90	70	70	100	100	90	90	90	90	100	100	100	90	100
PRDX6	100	100	100	93.3333	100	93.3333	100	86.6667	86.6667	93.3333	100	100	100	80	100	93.3333	100	93.3333	100	100	86.6667	100	93.3333	93.3333	93.3333	93.3333	100	60	100	26.6667	100	93.3333	93.3333	93.3333	93.3333	100	66.6667	100	93.3333	93.3333	93.3333	93.3333	86.6667	86.6667	86.6667	100	100	93.3333	26.6667
APOA1BP	100	87.5	100	100	75	100	62.5	87.5	100	0	100	87.5	100	100	100	100	87.5	87.5	75	100	87.5	87.5	100	100	87.5	100	87.5	100	87.5	100	100	100	100	100	37.5	87.5	100	100	87.5	87.5	100	100	87.5	87.5	100	87.5	87.5	87.5	75
KRT81	100	100	100	88.8889	94.4444	94.4444	100	86.1111	94.4444	97.2222	97.2222	0	100	91.6667	91.6667	100	94.4444	88.8889	88.8889	97.2222	100	94.4444	88.8889	97.2222	91.6667	91.6667	97.2222	97.2222	94.4444	94.4444	97.2222	97.2222	94.4444	97.2222	88.8889	97.2222	97.2222	94.4444	55.5556	36.1111	94.4444	94.4444	100	100	100	94.4444	97.2222	88.8889	30.5556
ARL6IP4	100	100	100	80	80	100	100	100	100	80	100	100	100	80	100	100	80	100	100	100	80	80	80	80	80	100	100	100	100	100	80	0	80	40	40	100	80	100	100	100	100	80	80	100	100	100	80	100	80
BSG	96.9697	90.9091	96.9697	96.9697	96.9697	93.9394	90.9091	0	96.9697	93.9394	96.9697	100	96.9697	100	93.9394	96.9697	96.9697	90.9091	90.9091	93.9394	87.8788	93.9394	90.9091	93.9394	87.8788	90.9091	93.9394	96.9697	96.9697	93.9394	96.9697	96.9697	93.9394	96.9697	93.9394	93.9394	93.9394	93.9394	57.5758	93.9394	96.9697	90.9091	93.9394	93.9394	96.9697	90.9091	93.9394	96.9697	90.9091
SF3B5	100	100	100	100	100	100	100	100	100	83.3333	83.3333	100	100	83.3333	83.3333	100	100	100	83.3333	16.6667	100	100	100	100	66.6667	100	100	100	100	66.6667	100	100	83.3333	83.3333	100	83.3333	100	83.3333	100	100	100	100	100	100	100	100	66.6667	83.3333	100
GABARAP	100	100	90	90	90	100	90	90	100	80	90	100	100	90	10	100	90	100	100	100	100	90	90	100	100	100	100	90	100	100	90	100	100	100	80	80	20	100	100	100	90	100	90	100	100	100	100	80	100
RPN1	0	100	100	100	100	100	100	100	100	100	83.3333	100	100	100	100	100	100	100	83.3333	83.3333	100	83.3333	100	100	83.3333	100	100	0	83.3333	83.3333	100	83.3333	83.3333	100	100	83.3333	100	66.6667	100	83.3333	100	100	100	100	100	100	66.6667	83.3333	100
FADS1	100	100	0	90	90	90	80	100	100	80	50	100	100	80	70	90	100	100	90	80	100	100	60	90	70	100	30	90	90	100	80	100	100	100	80	80	100	100	100	100	50	70	100	90	100	100	100	100	100
SQSTM1	96.1538	96.1538	96.1538	100	84.6154	92.3077	92.3077	0	100	100	96.1538	100	100	92.3077	88.4615	96.1538	92.3077	100	96.1538	57.6923	38.4615	84.6154	100	92.3077	92.3077	96.1538	96.1538	92.3077	0	92.3077	100	92.3077	96.1538	100	96.1538	96.1538	92.3077	92.3077	96.1538	76.9231	96.1538	96.1538	96.1538	96.1538	92.3077	80.7692	96.1538	100	92.3077
TMEM106C	100	100	100	90	90	100	100	90	90	90	90	100	100	100	100	100	90	100	80	90	40	90	100	90	90	80	90	100	100	100	100	100	100	90	100	100	100	100	30	100	100	100	100	100	90	90	100	90	90
NDUFV2	100	100	80	100	100	100	80	60	100	100	80	100	80	100	100	100	100	100	100	80	80	0	80	60	100	100	100	80	100	100	80	80	80	100	80	100	80	100	80	100	80	100	0	60	100	100	100	80	100
PSMG1	100	100	100	100	100	80	100	100	100	100	40	100	80	100	100	100	100	100	100	100	100	100	80	60	100	100	100	100	80	100	100	100	100	100	100	100	100	100	100	100	100	100	80	100	100	100	100	100	100
UQCRFS1	100	40	100	100	60	100	80	100	100	100	40	0	60	80	60	80	100	80	100	80	100	60	80	100	60	100	60	100	100	20	100	100	20	60	80	60	80	20	80	80	100	80	80	100	100	40	100	100	60
COX7C	97.2222	97.2222	94.4444	100	44.4444	72.2222	97.2222	97.2222	88.8889	19.4444	83.3333	88.8889	38.8889	86.1111	22.2222	8.33333	91.6667	94.4444	77.7778	83.3333	91.6667	97.2222	19.4444	91.6667	94.4444	100	77.7778	94.4444	97.2222	88.8889	88.8889	94.4444	97.2222	91.6667	94.4444	66.6667	94.4444	19.4444	91.6667	83.3333	88.8889	91.6667	66.6667	83.3333	94.4444	33.3333	8.33333	86.1111	75
HIST2H4B	80	0	80	80	100	80	100	90	100	0	10	100	100	90	80	80	80	90	80	80	90	10	50	80	0	100	100	90	70	90	90	60	90	10	90	90	90	100	70	100	20	90	80	100	20	80	10	90	90
RPS15A	97.0588	99.0196	87.2549	86.2745	89.2157	86.2745	94.1176	88.2353	89.2157	88.2353	93.1373	96.0784	21.5686	86.2745	36.2745	95.098	92.1569	95.098	73.5294	88.2353	39.2157	92.1569	39.2157	18.6275	19.6078	87.2549	89.2157	95.098	90.1961	93.1373	92.1569	88.2353	3.92157	45.098	38.2353	81.3725	89.2157	86.2745	57.8431	88.2353	7.84314	92.1569	86.2745	82.3529	86.2745	46.0784	88.2353	88.2353	88.2353
GTPBP2	100	100	60	80	20	60	100	80	80	100	80	80	40	0	100	80	100	100	100	80	80	80	100	80	100	100	80	80	80	100	80	100	0	40	80	100	80	100	100	80	20	100	100	100	60	100	60	80	60
S100A16	0	100	88.8889	77.7778	88.8889	100	77.7778	77.7778	0	88.8889	11.1111	0	88.8889	88.8889	100	66.6667	77.7778	100	100	0	77.7778	100	100	88.8889	66.6667	100	11.1111	55.5556	77.7778	100	77.7778	88.8889	88.8889	88.8889	88.8889	77.7778	88.8889	77.7778	88.8889	22.2222	66.6667	88.8889	100	88.8889	77.7778	88.8889	66.6667	66.6667	22.2222
MAT2A	100	100	60	80	100	80	80	100	80	100	100	80	80	0	80	20	100	80	100	0	60	100	100	100	100	80	80	100	100	60	80	100	60	60	80	100	100	100	80	100	100	40	60	60	80	80	100	100	100
EIF2S3	100	77.7778	100	88.8889	77.7778	77.7778	100	66.6667	77.7778	88.8889	88.8889	100	44.4444	77.7778	77.7778	88.8889	100	77.7778	77.7778	77.7778	88.8889	33.3333	100	0	66.6667	66.6667	88.8889	66.6667	88.8889	33.3333	88.8889	88.8889	88.8889	77.7778	77.7778	77.7778	55.5556	44.4444	88.8889	66.6667	77.7778	88.8889	100	22.2222	0	44.4444	33.3333	77.7778	100
PTBP1	100	100	75	75	87.5	100	100	87.5	100	87.5	62.5	100	75	62.5	87.5	87.5	100	100	75	100	100	100	87.5	87.5	100	100	87.5	87.5	100	87.5	100	87.5	87.5	87.5	75	87.5	87.5	100	100	75	100	100	0	12.5	100	87.5	100	100	62.5
EIF3M	88.8889	100	100	66.6667	77.7778	100	88.8889	100	88.8889	100	88.8889	88.8889	100	100	88.8889	100	11.1111	0	100	100	100	100	77.7778	88.8889	88.8889	88.8889	77.7778	100	100	88.8889	100	100	77.7778	33.3333	88.8889	100	77.7778	77.7778	77.7778	55.5556	77.7778	100	0	66.6667	77.7778	88.8889	77.7778	77.7778	88.8889
TXNIP	100	100	92.3077	100	0	92.3077	92.3077	100	100	76.9231	100	100	46.1538	0	84.6154	69.2308	92.3077	69.2308	7.69231	100	69.2308	100	100	76.9231	92.3077	46.1538	84.6154	92.3077	92.3077	100	100	15.3846	100	92.3077	69.2308	76.9231	92.3077	61.5385	92.3077	30.7692	100	92.3077	76.9231	53.8462	84.6154	7.69231	92.3077	92.3077	84.6154
RNF181	100	80	100	80	60	40	80	100	100	60	80	100	60	40	0	60	80	60	100	100	80	100	60	60	80	100	100	80	80	100	100	100	100	80	20	80	60	40	80	80	80	60	80	80	80	40	60	60	60
HNRNPC	81.8182	100	90.9091	100	81.8182	54.5455	100	90.9091	90.9091	81.8182	72.7273	81.8182	81.8182	81.8182	100	72.7273	81.8182	0	81.8182	100	90.9091	100	72.7273	63.6364	72.7273	0	81.8182	100	81.8182	72.7273	9.09091	90.9091	81.8182	90.9091	81.8182	72.7273	72.7273	100	63.6364	81.8182	90.9091	90.9091	72.7273	81.8182	81.8182	18.1818	36.3636	81.8182	36.3636
ACLY	83.3333	83.3333	66.6667	66.6667	83.3333	83.3333	100	100	83.3333	83.3333	100	83.3333	83.3333	50	100	100	0	66.6667	66.6667	100	100	66.6667	83.3333	66.6667	100	66.6667	83.3333	100	83.3333	100	83.3333	83.3333	66.6667	83.3333	66.6667	100	33.3333	100	83.3333	83.3333	50	50	66.6667	66.6667	66.6667	83.3333	100	100	66.6667
HNRNPF	0	83.3333	66.6667	66.6667	100	100	83.3333	100	100	83.3333	100	83.3333	83.3333	66.6667	100	0	66.6667	83.3333	83.3333	66.6667	83.3333	83.3333	66.6667	16.6667	100	100	83.3333	50	66.6667	100	66.6667	83.3333	83.3333	83.3333	83.3333	100	83.3333	100	83.3333	100	100	83.3333	83.3333	50	66.6667	16.6667	0	100	100
TCEA1	75	100	100	100	100	87.5	87.5	100	100	62.5	87.5	100	75	75	87.5	87.5	100	62.5	100	87.5	87.5	87.5	75	100	100	87.5	100	25	87.5	75	75	87.5	87.5	87.5	87.5	100	75	100	37.5	75	100	100	75	75	87.5	87.5	75	75	25
SMS	100	100	60	60	80	100	60	40	80	100	80	100	100	100	80	40	80	80	80	80	60	80	100	100	80	80	80	100	100	60	100	100	80	80	100	100	20	80	80	100	100	80	60	40	100	100	100	40	60
CAPRIN1	100	100	100	80	60	80	80	100	80	80	100	0	80	60	80	100	80	40	80	100	80	100	80	80	100	100	80	100	80	60	100	100	80	40	60	100	40	100	80	80	100	100	0	100	80	60	60	80	80
MYH9	100	60	100	100	100	100	80	100	60	100	100	60	100	60	60	80	80	100	100	80	100	100	100	80	100	80	40	60	40	80	80	80	80	80	100	80	60	100	100	60	60	100	60	100	60	100	100	100	80
DSTN	0	100	80	80	60	0	0	80	80	100	100	80	60	100	60	40	100	100	20	80	20	40	80	40	40	100	100	60	80	80	80	100	80	60	40	0	60	100	100	80	80	40	100	80	100	80	80	80	80
COX7A2	77.7778	88.8889	88.8889	77.7778	66.6667	100	88.8889	88.8889	88.8889	88.8889	77.7778	88.8889	88.8889	77.7778	66.6667	55.5556	66.6667	66.6667	66.6667	55.5556	88.8889	88.8889	77.7778	77.7778	66.6667	88.8889	100	44.4444	77.7778	88.8889	55.5556	77.7778	88.8889	77.7778	66.6667	66.6667	55.5556	66.6667	66.6667	55.5556	88.8889	55.5556	66.6667	66.6667	66.6667	77.7778	77.7778	100	88.8889
CLDN15	88.8889	88.8889	77.7778	77.7778	77.7778	66.6667	100	77.7778	88.8889	88.8889	66.6667	100	77.7778	33.3333	77.7778	88.8889	77.7778	88.8889	66.6667	88.8889	66.6667	77.7778	100	66.6667	88.8889	55.5556	88.8889	88.8889	77.7778	66.6667	77.7778	77.7778	100	44.4444	77.7778	88.8889	66.6667	88.8889	88.8889	88.8889	88.8889	100	66.6667	88.8889	100	66.6667	55.5556	100	77.7778
C17orf49	100	87.5	87.5	75	87.5	87.5	87.5	100	62.5	100	75	75	87.5	87.5	100	87.5	100	62.5	75	87.5	75	87.5	100	100	100	75	75	87.5	62.5	75	87.5	75	100	75	12.5	100	87.5	75	75	37.5	50	75	75	100	75	62.5	75	87.5	75
APEX1	100	100	100	100	100	100	80	100	100	60	80	100	0	100	100	100	80	60	80	100	80	100	100	40	60	80	100	0	100	100	80	60	100	60	100	60	100	80	100	80	100	80	100	100	80	80	100	80	60
DAP3	100	100	100	83.3333	100	100	83.3333	100	83.3333	83.3333	83.3333	100	66.6667	83.3333	83.3333	83.3333	100	100	83.3333	83.3333	100	100	66.6667	83.3333	0	83.3333	100	83.3333	16.6667	100	83.3333	83.3333	83.3333	50	100	100	100	83.3333	66.6667	83.3333	16.6667	83.3333	100	66.6667	100	66.6667	66.6667	0	83.3333
SLC25A39	0	85.7143	85.7143	85.7143	57.1429	85.7143	85.7143	57.1429	71.4286	57.1429	100	85.7143	85.7143	100	85.7143	71.4286	71.4286	57.1429	100	71.4286	71.4286	85.7143	85.7143	42.8571	85.7143	85.7143	85.7143	85.7143	85.7143	85.7143	85.7143	71.4286	100	85.7143	85.7143	57.1429	71.4286	71.4286	71.4286	71.4286	71.4286	71.4286	100	85.7143	71.4286	85.7143	85.7143	100	14.2857
LDHA	100	91.6667	95.8333	0	83.3333	4.16667	75	62.5	91.6667	79.1667	87.5	100	91.6667	87.5	87.5	83.3333	79.1667	83.3333	70.8333	91.6667	75	83.3333	58.3333	87.5	95.8333	87.5	58.3333	91.6667	75	33.3333	87.5	87.5	79.1667	45.8333	79.1667	91.6667	83.3333	79.1667	83.3333	75	87.5	75	70.8333	20.8333	91.6667	58.3333	91.6667	70.8333	79.1667
JUNB	80	100	80	100	100	80	80	40	100	80	100	80	100	100	80	80	80	60	60	100	100	40	60	0	100	100	60	80	80	100	60	60	80	20	60	80	80	100	60	100	100	100	80	60	80	80	100	100	80
C18orf32	0	0	86.2069	86.2069	79.3103	72.4138	89.6552	82.7586	82.7586	86.2069	86.2069	96.5517	93.1034	96.5517	86.2069	6.89655	79.3103	75.8621	86.2069	79.3103	86.2069	82.7586	89.6552	68.9655	34.4828	93.1034	79.3103	86.2069	75.8621	75.8621	96.5517	89.6552	72.4138	41.3793	82.7586	68.9655	89.6552	82.7586	82.7586	82.7586	82.7586	75.8621	75.8621	82.7586	93.1034	79.3103	86.2069	82.7586	79.3103
NDUFS5	100	92.3077	84.6154	76.9231	69.2308	100	76.9231	100	92.3077	100	92.3077	92.3077	69.2308	76.9231	84.6154	92.3077	92.3077	92.3077	84.6154	69.2308	76.9231	23.0769	61.5385	92.3077	69.2308	69.2308	100	84.6154	53.8462	92.3077	84.6154	69.2308	84.6154	92.3077	100	100	76.9231	84.6154	84.6154	100	92.3077	76.9231	69.2308	76.9231	76.9231	84.6154	84.6154	92.3077	61.5385
DDT	85.7143	100	100	100	85.7143	100	57.1429	85.7143	85.7143	71.4286	42.8571	85.7143	100	0	100	100	57.1429	85.7143	85.7143	85.7143	57.1429	100	100	71.4286	71.4286	100	100	85.7143	57.1429	71.4286	57.1429	85.7143	71.4286	100	100	100	57.1429	71.4286	71.4286	100	71.4286	57.1429	71.4286	100	100	85.7143	85.7143	85.7143	85.7143
PRR13	91.6667	91.6667	100	83.3333	66.6667	83.3333	83.3333	83.3333	50	91.6667	100	91.6667	91.6667	83.3333	91.6667	83.3333	91.6667	50	91.6667	75	83.3333	83.3333	83.3333	100	91.6667	83.3333	83.3333	83.3333	58.3333	83.3333	83.3333	75	75	100	66.6667	83.3333	100	75	66.6667	25	75	83.3333	83.3333	75	83.3333	83.3333	83.3333	83.3333	91.6667
PRPF19	100	62.5	62.5	62.5	62.5	87.5	50	75	87.5	87.5	100	87.5	75	75	100	100	62.5	0	75	100	87.5	75	50	100	87.5	87.5	75	100	87.5	62.5	87.5	87.5	100	100	75	87.5	0	100	75	75	75	37.5	0	87.5	50	100	87.5	87.5	37.5
RPL13A	95.092	90.184	80.9816	88.3436	37.4233	85.8896	82.2086	82.2086	80.3681	82.2086	83.4356	87.1166	85.8896	83.4356	88.3436	88.9571	80.9816	83.4356	85.2761	85.2761	79.1411	84.6626	82.8221	84.6626	88.3436	84.6626	77.9141	82.8221	0	80.9816	78.5276	77.9141	0.613497	85.2761	71.7791	88.9571	79.7546	86.5031	82.2086	86.5031	82.2086	26.3804	82.2086	86.5031	81.5951	80.3681	82.8221	75.4601	84.0491
PSAP	96.2963	92.5926	70.3704	74.0741	77.7778	85.1852	88.8889	66.6667	81.4815	88.8889	88.8889	85.1852	92.5926	88.8889	88.8889	81.4815	92.5926	85.1852	85.1852	88.8889	85.1852	59.2593	81.4815	85.1852	85.1852	81.4815	70.3704	37.037	85.1852	77.7778	85.1852	81.4815	74.0741	92.5926	81.4815	81.4815	62.963	88.8889	85.1852	85.1852	92.5926	88.8889	77.7778	70.3704	77.7778	85.1852	81.4815	62.963	85.1852
FHL2	0	100	83.3333	100	66.6667	50	0	66.6667	83.3333	83.3333	100	100	66.6667	100	100	66.6667	83.3333	66.6667	100	100	83.3333	66.6667	100	83.3333	100	83.3333	100	66.6667	83.3333	66.6667	100	100	100	83.3333	66.6667	100	83.3333	50	66.6667	83.3333	100	83.3333	33.3333	66.6667	100	83.3333	100	100	100
EIF3F	90.9091	100	90.9091	0	90.9091	90.9091	81.8182	72.7273	90.9091	90.9091	81.8182	81.8182	90.9091	81.8182	100	100	100	90.9091	63.6364	81.8182	100	27.2727	100	100	90.9091	90.9091	81.8182	90.9091	90.9091	90.9091	100	100	81.8182	81.8182	72.7273	81.8182	90.9091	90.9091	90.9091	81.8182	100	100	45.4545	72.7273	100	63.6364	54.5455	81.8182	90.9091
CTNNA1	100	0	85.7143	85.7143	42.8571	71.4286	71.4286	100	71.4286	85.7143	100	85.7143	85.7143	85.7143	85.7143	100	85.7143	100	85.7143	85.7143	85.7143	85.7143	85.7143	100	71.4286	71.4286	71.4286	71.4286	85.7143	100	100	71.4286	100	100	85.7143	100	71.4286	85.7143	100	85.7143	100	28.5714	71.4286	71.4286	71.4286	85.7143	85.7143	57.1429	57.1429
SNCG	80	100	80	60	40	100	100	60	80	80	100	80	100	80	100	100	100	60	80	60	0	40	100	80	80	80	100	80	100	80	60	40	80	100	100	80	80	80	100	80	60	100	80	100	100	100	80	60	80
LY6E	100	85.7143	85.7143	100	71.4286	85.7143	85.7143	71.4286	100	100	85.7143	71.4286	100	85.7143	100	85.7143	100	100	85.7143	85.7143	71.4286	57.1429	42.8571	100	71.4286	100	85.7143	85.7143	71.4286	57.1429	100	100	85.7143	85.7143	100	57.1429	42.8571	85.7143	57.1429	85.7143	14.2857	71.4286	71.4286	100	71.4286	57.1429	100	57.1429	85.7143
STRAP	100	100	80	80	60	80	80	80	80	100	80	80	100	80	100	100	80	100	40	100	40	100	80	100	100	100	60	100	100	80	100	0	80	80	80	80	60	100	80	80	100	80	80	80	80	80	100	80	80
DMKN	100	100	80	60	60	60	80	100	100	100	100	100	80	100	40	100	80	100	80	20	80	100	60	80	100	60	80	100	80	60	80	80	0	80	40	100	60	40	100	60	80	80	60	100	60	80	80	60	100
TRIP6	100	100	20	60	80	80	60	80	100	60	80	60	80	80	80	60	80	80	80	80	60	80	60	60	80	80	60	80	60	100	100	60	60	40	60	60	40	60	80	80	60	80	60	60	80	40	80	60	80
PSMD7	100	100	80	80	80	60	100	80	80	80	80	80	100	80	60	80	80	60	40	80	60	0	60	60	80	100	80	100	80	60	80	100	80	80	20	60	100	60	80	80	80	80	100	80	40	60	100	100	100
TRIB3	86.6667	93.3333	80	73.3333	33.3333	93.3333	93.3333	86.6667	86.6667	0	73.3333	100	86.6667	80	80	80	60	80	66.6667	93.3333	80	60	80	86.6667	73.3333	73.3333	80	73.3333	86.6667	86.6667	80	86.6667	66.6667	73.3333	66.6667	80	80	93.3333	66.6667	80	66.6667	86.6667	93.3333	60	6.66667	86.6667	93.3333	86.6667	66.6667
C19orf43	100	100	60	100	80	80	100	60	100	60	100	100	60	80	80	100	40	80	80	100	100	100	100	40	60	80	80	80	80	80	60	80	0	60	100	100	60	80	80	100	40	40	100	100	60	100	80	80	80
C1orf43	100	100	66.6667	83.3333	0	8.33333	58.3333	91.6667	75	83.3333	75	83.3333	83.3333	83.3333	83.3333	75	75	66.6667	75	66.6667	75	66.6667	75	75	58.3333	75	91.6667	66.6667	66.6667	83.3333	100	66.6667	83.3333	75	75	25	66.6667	25	33.3333	83.3333	0	83.3333	75	83.3333	75	66.6667	83.3333	83.3333	66.6667
YWHAB	100	100	85.7143	57.1429	71.4286	71.4286	100	57.1429	71.4286	100	85.7143	85.7143	85.7143	85.7143	0	85.7143	42.8571	57.1429	71.4286	42.8571	100	57.1429	85.7143	71.4286	100	85.7143	71.4286	71.4286	57.1429	85.7143	57.1429	57.1429	71.4286	85.7143	71.4286	71.4286	71.4286	100	71.4286	100	71.4286	85.7143	71.4286	71.4286	85.7143	57.1429	85.7143	42.8571	85.7143
HMGN2	0	100	90.9091	100	81.8182	72.7273	90.9091	72.7273	90.9091	72.7273	63.6364	100	81.8182	81.8182	100	81.8182	100	81.8182	81.8182	81.8182	90.9091	81.8182	63.6364	90.9091	63.6364	45.4545	100	72.7273	81.8182	27.2727	81.8182	72.7273	90.9091	100	81.8182	54.5455	81.8182	100	72.7273	72.7273	72.7273	63.6364	72.7273	81.8182	72.7273	27.2727	9.09091	90.9091	81.8182
YBX1	80.7018	92.9825	78.9474	70.1754	66.6667	71.9298	71.9298	71.9298	73.6842	70.1754	63.1579	82.4561	78.9474	75.4386	78.9474	84.2105	75.4386	71.9298	78.9474	61.4035	77.193	71.9298	70.1754	73.6842	75.4386	5.26316	77.193	1.75439	73.6842	73.6842	73.6842	68.4211	75.4386	68.4211	64.9123	73.6842	75.4386	82.4561	35.0877	56.1404	70.1754	71.9298	66.6667	63.1579	66.6667	75.4386	66.6667	73.6842	66.6667
RPN2	83.3333	0	66.6667	75	66.6667	83.3333	66.6667	75	75	75	75	83.3333	83.3333	66.6667	83.3333	83.3333	58.3333	58.3333	75	75	75	58.3333	66.6667	91.6667	66.6667	83.3333	66.6667	58.3333	66.6667	33.3333	83.3333	58.3333	75	91.6667	75	75	75	50	75	75	58.3333	66.6667	75	91.6667	41.6667	83.3333	75	75	58.3333
C20orf24	55.5556	88.8889	77.7778	88.8889	33.3333	44.4444	77.7778	66.6667	66.6667	55.5556	77.7778	88.8889	55.5556	55.5556	77.7778	88.8889	88.8889	88.8889	55.5556	88.8889	77.7778	100	66.6667	55.5556	66.6667	44.4444	88.8889	77.7778	77.7778	44.4444	88.8889	66.6667	55.5556	55.5556	77.7778	22.2222	66.6667	77.7778	100	33.3333	88.8889	77.7778	88.8889	77.7778	66.6667	66.6667	66.6667	66.6667	44.4444
OST4	85.7143	85.7143	71.4286	100	71.4286	28.5714	85.7143	85.7143	57.1429	57.1429	57.1429	85.7143	85.7143	71.4286	85.7143	71.4286	71.4286	71.4286	71.4286	71.4286	71.4286	85.7143	42.8571	28.5714	57.1429	85.7143	57.1429	57.1429	85.7143	85.7143	57.1429	85.7143	57.1429	100	71.4286	85.7143	71.4286	85.7143	71.4286	71.4286	71.4286	71.4286	57.1429	100	85.7143	85.7143	42.8571	71.4286	85.7143
RPL7	87.6923	87.6923	66.1538	75.3846	73.8462	70.7692	70.7692	67.6923	75.3846	75.3846	56.9231	81.5385	66.1538	67.6923	84.6154	84.6154	67.6923	83.0769	69.2308	69.2308	72.3077	73.8462	78.4615	15.3846	66.1538	7.69231	72.3077	72.3077	75.3846	69.2308	66.1538	61.5385	75.3846	66.1538	75.3846	56.9231	73.8462	64.6154	66.1538	70.7692	78.4615	72.3077	73.8462	67.6923	69.2308	67.6923	60	73.8462	72.3077
EEF1A1	0	84.8485	70.202	76.7677	72.7273	18.6869	71.7172	72.7273	80.8081	72.2222	78.2828	81.8182	49.4949	73.2323	63.1313	83.8384	75.7576	73.7374	75.2525	72.7273	73.2323	27.2727	78.2828	20.202	79.798	77.7778	76.2626	78.2828	74.7475	76.7677	72.2222	73.7374	79.798	77.7778	75.7576	40.9091	26.2626	75.2525	53.5354	56.5657	72.2222	78.2828	73.7374	78.7879	74.2424	59.596	77.2727	78.2828	44.9495
TMED9	100	75	100	87.5	75	50	75	62.5	87.5	75	75	87.5	75	37.5	100	62.5	87.5	75	75	87.5	50	50	87.5	62.5	75	62.5	75	100	62.5	87.5	75	75	100	75	62.5	75	87.5	75	87.5	0	100	50	75	75	37.5	37.5	87.5	62.5	62.5
NHP2	75	75	75	50	100	87.5	87.5	87.5	75	87.5	62.5	87.5	62.5	75	37.5	75	75	75	87.5	87.5	75	62.5	87.5	75	62.5	62.5	75	50	87.5	75	75	75	75	87.5	87.5	62.5	87.5	62.5	87.5	75	50	37.5	75	75	100	87.5	100	87.5	25
EIF3B	100	100	60	80	60	60	40	80	80	80	80	100	20	60	100	80	40	60	60	100	100	80	60	60	20	60	100	100	60	60	60	20	80	100	40	80	100	100	100	80	80	80	60	80	100	20	60	60	40
TOMM5	83.3333	83.3333	100	100	100	83.3333	66.6667	83.3333	100	83.3333	83.3333	83.3333	100	66.6667	100	66.6667	83.3333	83.3333	83.3333	66.6667	50	83.3333	100	83.3333	66.6667	66.6667	83.3333	50	50	33.3333	83.3333	83.3333	66.6667	50	66.6667	100	50	100	66.6667	83.3333	50	83.3333	66.6667	83.3333	83.3333	83.3333	50	66.6667	83.3333
ARF4	71.4286	85.7143	71.4286	57.1429	100	85.7143	100	85.7143	71.4286	42.8571	85.7143	85.7143	100	71.4286	100	100	85.7143	85.7143	57.1429	85.7143	71.4286	71.4286	71.4286	71.4286	85.7143	85.7143	57.1429	85.7143	71.4286	71.4286	57.1429	57.1429	42.8571	71.4286	71.4286	57.1429	57.1429	42.8571	71.4286	100	71.4286	100	85.7143	71.4286	71.4286	57.1429	85.7143	85.7143	85.7143
ATP6V1G2	66.6667	88.8889	66.6667	66.6667	100	100	44.4444	66.6667	77.7778	66.6667	88.8889	77.7778	88.8889	100	77.7778	88.8889	100	88.8889	55.5556	77.7778	77.7778	55.5556	66.6667	88.8889	77.7778	77.7778	88.8889	77.7778	66.6667	88.8889	77.7778	77.7778	100	77.7778	44.4444	66.6667	33.3333	77.7778	55.5556	77.7778	55.5556	55.5556	55.5556	100	88.8889	44.4444	22.2222	77.7778	77.7778
LSM4	71.4286	85.7143	42.8571	42.8571	71.4286	71.4286	71.4286	85.7143	71.4286	57.1429	42.8571	71.4286	71.4286	42.8571	71.4286	71.4286	71.4286	100	71.4286	85.7143	71.4286	85.7143	100	42.8571	100	71.4286	85.7143	57.1429	100	71.4286	85.7143	100	71.4286	71.4286	71.4286	57.1429	71.4286	85.7143	85.7143	42.8571	57.1429	28.5714	57.1429	85.7143	100	57.1429	71.4286	85.7143	85.7143
HSP90B1	88.8889	88.8889	88.8889	88.8889	44.4444	55.5556	100	88.8889	88.8889	88.8889	66.6667	100	100	88.8889	44.4444	0	55.5556	88.8889	66.6667	55.5556	66.6667	11.1111	100	88.8889	33.3333	55.5556	77.7778	55.5556	100	33.3333	88.8889	100	88.8889	66.6667	55.5556	55.5556	77.7778	44.4444	77.7778	100	100	88.8889	33.3333	100	77.7778	77.7778	55.5556	100	77.7778
PTGES3	100	0	60	60	80	60	60	60	90	100	100	100	90	70	80	80	80	0	50	80	80	20	30	0	80	90	80	40	60	70	80	90	70	50	80	80	50	70	80	80	90	70	90	60	70	60	30	70	70
CD151	100	100	75	87.5	100	62.5	75	75	75	75	75	87.5	62.5	75	100	87.5	87.5	75	100	75	50	75	100	87.5	87.5	25	62.5	75	87.5	87.5	50	50	87.5	62.5	62.5	87.5	62.5	62.5	87.5	100	87.5	87.5	87.5	87.5	62.5	100	62.5	62.5	87.5
CANX	0	93.3333	73.3333	93.3333	93.3333	80	80	93.3333	86.6667	93.3333	0	100	86.6667	0	73.3333	100	73.3333	80	93.3333	73.3333	20	73.3333	80	13.3333	73.3333	80	80	80	86.6667	80	66.6667	86.6667	66.6667	86.6667	40	66.6667	73.3333	86.6667	33.3333	73.3333	20	6.66667	73.3333	73.3333	13.3333	60	60	80	80
IER3	80	100	60	40	40	100	100	80	80	80	100	0	20	80	40	80	60	80	0	60	60	100	100	60	60	60	80	60	0	100	100	100	80	60	80	100	60	60	100	100	60	80	80	60	100	60	80	80	100
NDUFA11	71.4286	85.7143	0	71.4286	85.7143	57.1429	85.7143	71.4286	85.7143	85.7143	85.7143	100	100	85.7143	42.8571	100	71.4286	100	85.7143	85.7143	14.2857	85.7143	85.7143	85.7143	57.1429	71.4286	71.4286	57.1429	85.7143	71.4286	85.7143	100	85.7143	57.1429	71.4286	71.4286	71.4286	71.4286	85.7143	100	28.5714	28.5714	71.4286	28.5714	100	100	100	100	85.7143
MORF4L2	0	80	40	80	100	20	100	40	40	100	80	80	40	80	100	80	100	80	80	0	80	60	80	100	80	40	80	100	80	80	40	80	80	80	100	80	80	100	20	80	60	40	100	100	60	60	100	80	40
PEBP1	100	0	100	80	80	100	80	100	80	100	60	60	60	80	100	100	80	60	60	80	80	60	100	100	60	100	60	80	60	40	40	80	80	100	100	20	80	40	60	20	80	60	60	60	40	20	100	20	0
GOT2	100	85.7143	71.4286	42.8571	71.4286	85.7143	0	71.4286	28.5714	71.4286	85.7143	100	71.4286	0	28.5714	71.4286	0	57.1429	85.7143	100	28.5714	100	57.1429	71.4286	85.7143	100	100	71.4286	85.7143	71.4286	42.8571	57.1429	100	42.8571	71.4286	14.2857	100	100	57.1429	85.7143	71.4286	85.7143	57.1429	85.7143	85.7143	85.7143	42.8571	100	57.1429
GART	100	83.3333	83.3333	83.3333	83.3333	66.6667	83.3333	83.3333	83.3333	83.3333	100	83.3333	83.3333	100	33.3333	83.3333	83.3333	83.3333	83.3333	100	50	83.3333	33.3333	66.6667	83.3333	100	83.3333	83.3333	83.3333	66.6667	66.6667	83.3333	100	100	100	66.6667	100	66.6667	100	66.6667	83.3333	83.3333	33.3333	66.6667	83.3333	66.6667	33.3333	66.6667	83.3333
ENSA	100	87.5	0	87.5	75	50	75	75	100	62.5	87.5	25	75	75	75	75	87.5	62.5	50	75	100	62.5	75	50	0	75	25	62.5	75	75	62.5	100	87.5	87.5	87.5	75	87.5	62.5	87.5	100	100	100	75	75	62.5	62.5	37.5	75	0
TUBA4A	100	80	80	60	60	80	80	100	80	100	80	100	100	60	60	80	60	80	60	60	80	80	60	80	40	80	60	80	60	100	60	80	80	100	80	40	60	40	100	80	100	100	60	40	100	80	80	100	80
NDUFS7	85.7143	100	71.4286	85.7143	85.7143	71.4286	85.7143	85.7143	0	57.1429	28.5714	85.7143	100	85.7143	85.7143	100	85.7143	85.7143	100	71.4286	100	85.7143	71.4286	71.4286	85.7143	71.4286	85.7143	85.7143	14.2857	85.7143	85.7143	85.7143	57.1429	57.1429	85.7143	42.8571	42.8571	14.2857	85.7143	100	71.4286	85.7143	28.5714	85.7143	85.7143	85.7143	100	71.4286	28.5714
COPZ1	100	100	81.8182	63.6364	81.8182	90.9091	72.7273	90.9091	90.9091	81.8182	72.7273	100	72.7273	90.9091	72.7273	81.8182	100	90.9091	81.8182	72.7273	90.9091	27.2727	81.8182	90.9091	72.7273	100	100	54.5455	72.7273	72.7273	45.4545	63.6364	72.7273	54.5455	100	72.7273	72.7273	72.7273	90.9091	63.6364	45.4545	81.8182	9.09091	81.8182	72.7273	100	90.9091	100	36.3636
LAPTM4B	100	100	100	57.1429	85.7143	85.7143	85.7143	71.4286	71.4286	85.7143	100	100	100	71.4286	42.8571	100	85.7143	100	85.7143	100	100	71.4286	100	71.4286	71.4286	71.4286	85.7143	0	85.7143	57.1429	85.7143	85.7143	57.1429	85.7143	71.4286	85.7143	100	85.7143	42.8571	14.2857	57.1429	71.4286	85.7143	57.1429	71.4286	71.4286	85.7143	85.7143	57.1429
PAICS	100	0	71.4286	85.7143	57.1429	100	85.7143	85.7143	85.7143	85.7143	100	85.7143	85.7143	100	100	85.7143	100	57.1429	85.7143	57.1429	100	71.4286	71.4286	85.7143	85.7143	85.7143	85.7143	28.5714	85.7143	0	71.4286	0	85.7143	85.7143	100	71.4286	100	100	100	100	42.8571	71.4286	85.7143	85.7143	85.7143	85.7143	85.7143	100	100
DYNLT1	100	100	80	60	80	100	100	100	60	100	100	100	100	60	100	100	80	100	100	80	80	100	0	20	60	20	100	80	100	80	100	80	100	100	100	100	80	80	80	80	60	60	80	80	80	60	100	80	80
ETF1	100	100	60	100	100	60	80	0	80	60	40	100	80	60	40	100	100	100	0	0	100	100	80	60	40	0	100	60	100	60	100	100	60	40	100	80	40	80	100	100	60	40	100	60	80	100	60	80	80
MTRNR2L9	85.3659	95.122	78.0488	85.3659	73.1707	0	73.1707	87.8049	68.2927	70.7317	82.9268	92.6829	92.6829	87.8049	87.8049	87.8049	75.6098	82.9268	85.3659	73.1707	68.2927	85.3659	70.7317	85.3659	80.4878	70.7317	80.4878	78.0488	87.8049	80.4878	82.9268	73.1707	82.9268	82.9268	75.6098	82.9268	63.4146	65.8537	78.0488	80.4878	82.9268	65.8537	73.1707	78.0488	78.0488	80.4878	85.3659	2.43902	80.4878
ISG15	94.4444	83.3333	55.5556	72.2222	94.4444	77.7778	77.7778	77.7778	66.6667	88.8889	83.3333	94.4444	72.2222	88.8889	94.4444	77.7778	77.7778	83.3333	88.8889	72.2222	66.6667	77.7778	77.7778	77.7778	94.4444	83.3333	72.2222	50	72.2222	66.6667	77.7778	77.7778	66.6667	88.8889	77.7778	72.2222	94.4444	55.5556	88.8889	55.5556	72.2222	77.7778	66.6667	88.8889	77.7778	77.7778	66.6667	61.1111	88.8889
HSPD1	97.4359	94.8718	87.1795	76.9231	82.0513	87.1795	89.7436	87.1795	84.6154	82.0513	89.7436	87.1795	89.7436	94.8718	92.3077	97.4359	84.6154	74.359	94.8718	89.7436	87.1795	71.7949	84.6154	79.4872	84.6154	87.1795	84.6154	92.3077	74.359	84.6154	74.359	92.3077	76.9231	87.1795	58.9744	84.6154	82.0513	33.3333	76.9231	84.6154	84.6154	82.0513	79.4872	74.359	76.9231	38.4615	74.359	89.7436	69.2308
AHCY	85.7143	92.8571	71.4286	92.8571	92.8571	71.4286	85.7143	78.5714	92.8571	0	71.4286	100	92.8571	78.5714	92.8571	78.5714	71.4286	71.4286	78.5714	64.2857	42.8571	78.5714	85.7143	78.5714	92.8571	85.7143	85.7143	92.8571	100	78.5714	85.7143	64.2857	71.4286	78.5714	85.7143	64.2857	85.7143	78.5714	85.7143	78.5714	100	85.7143	92.8571	100	78.5714	85.7143	35.7143	78.5714	85.7143
WARS	100	0	92.3077	92.3077	69.2308	92.3077	84.6154	84.6154	69.2308	84.6154	84.6154	92.3077	92.3077	76.9231	100	92.3077	76.9231	92.3077	100	76.9231	92.3077	92.3077	92.3077	76.9231	92.3077	92.3077	30.7692	84.6154	76.9231	100	100	92.3077	84.6154	92.3077	92.3077	84.6154	61.5385	84.6154	84.6154	84.6154	84.6154	92.3077	61.5385	76.9231	76.9231	76.9231	61.5385	84.6154	46.1538
TPM2	91.6667	100	91.6667	75	58.3333	75	66.6667	75	0	100	100	83.3333	91.6667	83.3333	100	83.3333	91.6667	66.6667	41.6667	91.6667	16.6667	91.6667	83.3333	100	83.3333	91.6667	75	58.3333	75	83.3333	83.3333	100	83.3333	66.6667	83.3333	66.6667	91.6667	75	83.3333	91.6667	83.3333	83.3333	83.3333	91.6667	66.6667	100	83.3333	83.3333	66.6667
PDIA3	100	85.7143	71.4286	85.7143	100	100	100	100	71.4286	85.7143	85.7143	85.7143	71.4286	85.7143	71.4286	85.7143	100	85.7143	71.4286	85.7143	71.4286	85.7143	57.1429	71.4286	85.7143	100	85.7143	100	100	71.4286	71.4286	71.4286	100	85.7143	85.7143	71.4286	57.1429	85.7143	42.8571	85.7143	85.7143	71.4286	100	100	71.4286	85.7143	85.7143	71.4286	71.4286
TMSB4X	95.0617	95.0617	74.0741	83.9506	85.1852	85.1852	83.9506	76.5432	76.5432	85.1852	85.1852	92.5926	88.8889	85.1852	86.4198	91.358	82.716	88.8889	90.1235	87.6543	87.6543	80.2469	86.4198	79.0123	83.9506	82.716	82.716	87.6543	82.716	86.4198	80.2469	82.716	81.4815	85.1852	79.0123	86.4198	85.1852	85.1852	90.1235	87.6543	79.0123	83.9506	80.2469	87.6543	3.7037	80.2469	86.4198	81.4815	45.679
SRSF9	83.3333	83.3333	83.3333	83.3333	100	83.3333	83.3333	83.3333	50	66.6667	83.3333	83.3333	50	83.3333	100	100	100	83.3333	16.6667	100	100	66.6667	66.6667	100	83.3333	100	100	83.3333	100	100	50	100	83.3333	100	66.6667	100	100	100	66.6667	66.6667	66.6667	100	83.3333	83.3333	83.3333	66.6667	66.6667	83.3333	66.6667
RBBP7	100	100	88.8889	77.7778	88.8889	88.8889	77.7778	88.8889	77.7778	77.7778	88.8889	0	66.6667	100	88.8889	88.8889	88.8889	88.8889	77.7778	77.7778	100	100	77.7778	88.8889	77.7778	77.7778	100	88.8889	88.8889	100	11.1111	77.7778	77.7778	100	77.7778	44.4444	88.8889	66.6667	55.5556	100	66.6667	33.3333	88.8889	100	77.7778	88.8889	55.5556	88.8889	66.6667
YWHAE	93.3333	93.3333	66.6667	100	80	93.3333	93.3333	93.3333	73.3333	93.3333	93.3333	86.6667	93.3333	86.6667	93.3333	26.6667	86.6667	93.3333	86.6667	93.3333	86.6667	80	86.6667	80	86.6667	86.6667	0	80	93.3333	73.3333	93.3333	86.6667	86.6667	73.3333	40	80	100	40	40	86.6667	100	93.3333	73.3333	53.3333	86.6667	40	93.3333	33.3333	53.3333
TMEM14B	100	100	60	100	100	80	60	80	60	80	60	100	60	100	100	80	100	80	80	80	60	100	80	100	80	100	80	80	100	100	100	80	100	20	100	80	60	80	80	100	100	80	100	80	100	80	80	40	80
PA2G4	87.5	100	75	87.5	100	87.5	87.5	75	75	75	100	87.5	62.5	100	75	75	87.5	100	87.5	75	87.5	75	100	87.5	62.5	87.5	62.5	100	87.5	12.5	87.5	87.5	87.5	87.5	87.5	87.5	100	75	87.5	37.5	62.5	87.5	62.5	87.5	87.5	62.5	87.5	87.5	62.5
IFITM2	87.5	87.5	100	62.5	87.5	75	87.5	75	87.5	62.5	100	62.5	100	100	87.5	100	100	62.5	62.5	87.5	50	87.5	100	75	100	87.5	100	87.5	100	87.5	62.5	62.5	75	100	50	100	62.5	75	12.5	62.5	87.5	62.5	100	87.5	62.5	75	87.5	62.5	50
IGFBP2	100	80	80	60	60	100	60	40	100	100	100	80	80	100	80	80	80	80	80	40	100	80	60	60	80	100	100	80	60	100	100	100	80	100	100	80	80	80	100	60	100	100	60	100	60	80	60	80	80
MAZ	100	100	88.8889	77.7778	77.7778	88.8889	100	88.8889	100	100	66.6667	100	100	100	88.8889	100	100	88.8889	44.4444	0	100	77.7778	88.8889	77.7778	88.8889	100	100	77.7778	100	88.8889	77.7778	100	88.8889	100	88.8889	88.8889	100	77.7778	88.8889	100	66.6667	33.3333	88.8889	100	55.5556	100	100	77.7778	88.8889
GRINA	100	85.7143	100	71.4286	71.4286	57.1429	100	100	100	100	85.7143	85.7143	42.8571	85.7143	85.7143	100	71.4286	100	85.7143	85.7143	71.4286	85.7143	100	85.7143	85.7143	71.4286	85.7143	85.7143	85.7143	42.8571	85.7143	71.4286	71.4286	85.7143	100	71.4286	85.7143	100	100	85.7143	71.4286	85.7143	100	71.4286	71.4286	71.4286	100	85.7143	85.7143
RPL12	96.319	95.092	90.184	93.2515	63.1902	88.9571	89.5706	90.184	90.7975	58.8957	93.2515	0	95.092	88.9571	91.411	95.092	92.638	89.5706	84.0491	92.0245	90.7975	91.411	33.7423	87.1166	80.3681	92.0245	91.411	88.9571	92.0245	90.7975	89.5706	1.22699	20.8589	85.8896	61.9632	85.8896	52.1472	79.7546	93.2515	48.4663	95.092	89.5706	83.4356	87.1166	88.9571	80.3681	92.638	92.638	90.7975
MRPL3	40	80	20	80	80	80	60	100	100	80	100	80	80	100	100	100	100	100	100	80	100	80	100	80	100	60	100	100	60	100	100	80	100	100	100	60	60	100	100	100	80	100	80	80	80	80	100	80	80
CKS2	100	100	60	100	80	0	100	80	100	100	80	100	100	80	80	100	100	100	100	80	100	80	80	100	60	80	80	80	100	80	80	100	100	80	100	60	80	100	80	100	80	100	80	100	60	100	80	60	100
MYL12B	100	100	75	62.5	87.5	100	87.5	100	87.5	87.5	50	87.5	100	87.5	87.5	100	87.5	100	75	100	100	87.5	87.5	100	100	100	100	100	100	100	75	87.5	12.5	87.5	62.5	25	87.5	87.5	87.5	87.5	87.5	100	87.5	100	100	87.5	87.5	100	87.5
EBNA1BP2	100	100	100	85.7143	71.4286	85.7143	100	85.7143	57.1429	85.7143	85.7143	100	85.7143	85.7143	85.7143	100	100	85.7143	71.4286	100	100	57.1429	14.2857	71.4286	71.4286	85.7143	71.4286	85.7143	100	85.7143	85.7143	100	85.7143	71.4286	85.7143	100	85.7143	85.7143	57.1429	85.7143	85.7143	100	85.7143	71.4286	57.1429	85.7143	85.7143	57.1429	85.7143
CD55	87.5	75	75	87.5	62.5	12.5	100	87.5	37.5	87.5	100	87.5	87.5	87.5	100	100	87.5	62.5	87.5	100	100	75	87.5	50	100	87.5	87.5	62.5	100	50	75	100	87.5	87.5	100	62.5	100	87.5	87.5	75	87.5	87.5	87.5	87.5	87.5	87.5	75	87.5	87.5
TOMM7	100	85.7143	100	57.1429	85.7143	85.7143	100	100	100	71.4286	71.4286	85.7143	85.7143	100	100	100	100	85.7143	71.4286	100	100	100	100	71.4286	85.7143	100	85.7143	100	100	71.4286	85.7143	100	71.4286	57.1429	85.7143	100	100	85.7143	85.7143	85.7143	100	100	57.1429	85.7143	71.4286	71.4286	71.4286	42.8571	85.7143
CCT6A	71.4286	100	100	85.7143	71.4286	100	100	100	85.7143	42.8571	85.7143	85.7143	100	100	85.7143	85.7143	85.7143	71.4286	85.7143	100	85.7143	100	85.7143	100	71.4286	85.7143	57.1429	100	85.7143	85.7143	71.4286	57.1429	71.4286	100	85.7143	85.7143	85.7143	85.7143	85.7143	85.7143	100	85.7143	85.7143	85.7143	85.7143	85.7143	100	28.5714	85.7143
BLOC1S1	85.7143	100	0	100	85.7143	100	85.7143	85.7143	85.7143	100	85.7143	100	100	71.4286	100	100	85.7143	100	85.7143	85.7143	71.4286	71.4286	85.7143	85.7143	100	85.7143	71.4286	71.4286	85.7143	71.4286	100	100	71.4286	85.7143	85.7143	85.7143	100	71.4286	85.7143	85.7143	71.4286	85.7143	71.4286	85.7143	100	100	100	100	85.7143
SLC25A6	85.7143	0	85.7143	95.2381	85.7143	85.7143	95.2381	95.2381	80.9524	90.4762	76.1905	90.4762	90.4762	100	85.7143	95.2381	85.7143	85.7143	76.1905	76.1905	80.9524	76.1905	90.4762	76.1905	90.4762	90.4762	71.4286	47.619	66.6667	85.7143	33.3333	80.9524	71.4286	90.4762	90.4762	85.7143	95.2381	80.9524	80.9524	100	80.9524	80.9524	80.9524	76.1905	80.9524	90.4762	85.7143	95.2381	80.9524
HLA-B	89.6552	93.1034	79.3103	89.6552	75.8621	89.6552	86.2069	75.8621	79.3103	62.069	89.6552	86.2069	86.2069	68.9655	89.6552	93.1034	82.7586	93.1034	68.9655	93.1034	82.7586	89.6552	93.1034	89.6552	79.3103	93.1034	75.8621	79.3103	96.5517	86.2069	89.6552	79.3103	79.3103	86.2069	75.8621	86.2069	86.2069	68.9655	86.2069	58.6207	86.2069	89.6552	79.3103	93.1034	96.5517	86.2069	72.4138	82.7586	79.3103
RPL37A	57.1429	95.6522	85.0932	90.0621	84.472	83.2298	88.8199	90.0621	89.441	28.5714	77.6398	90.6832	88.1988	85.0932	90.0621	89.441	44.0994	88.1988	81.9876	85.0932	81.9876	84.472	85.7143	52.1739	88.1988	85.7143	84.472	83.8509	88.1988	88.8199	88.8199	8.07453	84.472	70.1863	90.6832	88.8199	82.6087	84.472	75.1553	86.9565	88.8199	92.5466	84.472	88.1988	86.3354	88.1988	19.8758	84.472	75.7764
TMEM14C	100	100	88.8889	88.8889	55.5556	88.8889	88.8889	100	55.5556	88.8889	66.6667	88.8889	100	0	100	77.7778	77.7778	88.8889	88.8889	88.8889	100	77.7778	88.8889	100	100	77.7778	66.6667	55.5556	100	88.8889	77.7778	66.6667	88.8889	100	88.8889	66.6667	77.7778	100	88.8889	88.8889	88.8889	100	88.8889	88.8889	55.5556	88.8889	88.8889	88.8889	100
PRSS21	100	100	100	85.7143	85.7143	100	100	100	100	100	100	100	85.7143	100	100	100	100	100	100	100	100	85.7143	85.7143	85.7143	85.7143	100	71.4286	100	100	71.4286	100	100	100	71.4286	100	100	85.7143	85.7143	100	85.7143	100	57.1429	100	100	100	100	85.7143	100	100
MFAP2	80	80	100	100	100	100	100	100	100	100	80	80	100	20	100	100	100	100	100	100	80	100	80	100	100	100	100	80	100	60	100	100	100	80	60	80	80	80	80	80	20	100	100	100	100	100	60	100	100
IMPA2	100	0	0	100	85.7143	42.8571	0	85.7143	100	85.7143	100	85.7143	100	85.7143	100	100	100	0	100	100	85.7143	100	100	100	100	100	85.7143	100	100	100	85.7143	100	100	85.7143	100	100	85.7143	100	71.4286	42.8571	85.7143	85.7143	100	100	100	100	85.7143	100	85.7143
TMEM59	100	100	60	100	80	100	100	100	60	100	80	100	100	100	60	100	80	100	100	100	100	80	100	100	60	100	100	100	100	80	100	100	100	100	100	100	100	80	80	100	80	80	60	40	60	80	100	60	80
RBM3	100	100	80	100	80	100	80	100	100	80	100	100	100	100	80	100	100	100	100	100	100	100	80	100	40	100	100	60	100	80	100	100	100	100	80	80	100	100	80	100	0	100	100	80	80	80	100	100	100
HDGF	93.3333	93.3333	66.6667	93.3333	86.6667	100	100	80	100	73.3333	86.6667	100	100	86.6667	86.6667	100	86.6667	93.3333	40	0	80	100	100	93.3333	26.6667	86.6667	86.6667	86.6667	86.6667	100	86.6667	93.3333	100	86.6667	93.3333	86.6667	86.6667	100	93.3333	93.3333	100	86.6667	100	93.3333	86.6667	53.3333	93.3333	86.6667	73.3333
CSRP1	100	100	100	87.5	100	75	100	87.5	100	100	100	87.5	87.5	100	100	87.5	100	100	87.5	100	100	75	100	75	100	25	100	87.5	87.5	75	100	0	87.5	100	87.5	100	100	12.5	75	100	25	87.5	12.5	87.5	100	50	75	100	100
CS	80	100	100	80	100	0	100	100	100	80	100	100	80	60	80	80	100	80	20	100	80	100	100	80	80	100	100	60	100	100	100	100	100	100	100	100	80	100	40	60	40	80	100	100	80	80	80	100	60
GHITM	100	100	57.1429	85.7143	85.7143	85.7143	85.7143	100	100	85.7143	85.7143	100	85.7143	100	85.7143	0	0	100	100	85.7143	85.7143	100	100	100	85.7143	85.7143	85.7143	100	100	100	100	100	57.1429	85.7143	71.4286	14.2857	85.7143	85.7143	85.7143	100	100	100	85.7143	85.7143	100	85.7143	100	14.2857	85.7143
HSP90AA1	100	100	100	100	100	83.3333	83.3333	100	100	83.3333	100	83.3333	33.3333	100	66.6667	83.3333	100	100	100	100	100	83.3333	83.3333	66.6667	100	83.3333	0	100	100	83.3333	100	100	100	83.3333	100	100	66.6667	83.3333	83.3333	100	100	100	100	83.3333	100	100	100	100	83.3333
DAZAP1	100	0	80	100	100	80	100	80	100	100	100	100	80	100	60	100	80	60	80	80	100	100	100	80	100	100	80	80	80	80	80	100	100	80	100	100	100	100	100	20	100	40	100	100	80	100	80	100	20
NME1	97.8261	100	92.3913	6.52174	91.3043	94.5652	90.2174	94.5652	96.7391	90.2174	93.4783	97.8261	95.6522	91.3043	97.8261	93.4783	88.0435	95.6522	92.3913	95.6522	90.2174	92.3913	91.3043	90.2174	83.6957	94.5652	89.1304	90.2174	94.5652	93.4783	92.3913	91.3043	90.2174	93.4783	72.8261	92.3913	93.4783	91.3043	92.3913	93.4783	92.3913	94.5652	1.08696	94.5652	90.2174	96.7391	88.0435	84.7826	90.2174
SSU72	100	100	100	80	100	100	80	100	100	100	100	80	100	80	100	100	80	100	80	100	100	80	80	100	80	100	0	80	100	100	80	100	80	80	100	80	100	100	80	80	80	60	80	80	100	100	100	40	80
SRP14	100	87.5	100	100	100	87.5	100	0	100	100	50	100	50	100	87.5	87.5	87.5	87.5	100	100	100	100	100	100	87.5	100	100	100	100	100	100	75	75	100	37.5	75	75	100	100	12.5	100	87.5	0	75	100	12.5	100	75	100
HNRNPA2B1	100	100	100	14.2857	57.1429	71.4286	100	85.7143	100	100	100	100	85.7143	100	85.7143	100	100	100	100	100	100	28.5714	100	100	100	100	100	85.7143	100	100	100	85.7143	85.7143	85.7143	100	100	100	85.7143	100	100	71.4286	100	28.5714	100	0	100	100	100	100
EIF4H	100	100	100	100	90	100	90	100	100	40	100	100	100	100	100	100	100	90	90	100	90	100	100	100	100	100	100	0	90	100	100	90	100	100	100	100	100	100	90	100	100	90	0	100	20	100	50	80	90
ARF1	100	100	87.5	100	100	100	87.5	87.5	100	100	75	100	100	100	100	100	87.5	100	100	87.5	87.5	100	100	100	75	100	100	87.5	87.5	100	100	87.5	37.5	87.5	100	100	100	37.5	100	100	87.5	100	100	100	87.5	100	100	100	100
SRP9	100	100	100	100	100	100	83.3333	100	100	33.3333	0	100	100	100	100	100	83.3333	100	100	100	100	100	83.3333	83.3333	100	100	100	100	100	100	66.6667	100	100	100	100	100	66.6667	100	66.6667	100	100	100	50	66.6667	100	100	50	100	100
ARPC2	100	100	0	100	42.8571	100	100	85.7143	100	100	85.7143	0	71.4286	100	57.1429	100	0	85.7143	100	14.2857	100	71.4286	100	100	85.7143	100	100	100	14.2857	100	100	85.7143	85.7143	100	85.7143	85.7143	100	71.4286	85.7143	71.4286	71.4286	85.7143	100	100	100	100	100	100	100
CCNB1IP1	100	100	0	100	83.3333	83.3333	100	100	66.6667	16.6667	83.3333	100	66.6667	100	100	100	83.3333	83.3333	100	83.3333	66.6667	100	66.6667	100	50	100	83.3333	50	100	100	83.3333	100	83.3333	100	83.3333	83.3333	100	100	83.3333	66.6667	100	100	83.3333	83.3333	100	100	83.3333	100	100
ATP1B3	60	80	100	100	80	100	100	100	100	100	100	80	100	0	80	100	100	100	100	80	100	100	100	80	100	80	100	80	100	20	60	80	60	60	40	100	100	80	40	80	100	60	100	100	80	100	80	80	100
COX4I1	96	100	96	84	88	92	96	84	88	0	92	100	92	88	88	100	92	84	92	100	84	84	88	88	88	92	92	84	84	92	88	92	88	96	84	96	52	28	84	92	92	92	92	72	92	12	92	84	100
MTHFD2	94.1176	100	94.1176	100	88.2353	17.6471	0	0	0	100	88.2353	94.1176	88.2353	35.2941	64.7059	94.1176	23.5294	88.2353	88.2353	94.1176	88.2353	5.88235	100	70.5882	52.9412	94.1176	52.9412	94.1176	100	100	94.1176	88.2353	100	100	100	94.1176	35.2941	76.4706	94.1176	88.2353	100	76.4706	76.4706	94.1176	94.1176	88.2353	100	100	88.2353
ATP5F1	0	20	100	40	100	100	100	80	100	80	80	100	20	100	100	100	60	100	60	80	60	100	100	100	100	80	80	100	80	20	80	100	100	80	80	80	80	80	40	80	100	100	40	80	100	100	100	80	80
CSDE1	100	87.5	100	0	87.5	87.5	100	100	100	0	87.5	100	100	100	87.5	87.5	75	100	87.5	75	87.5	87.5	87.5	87.5	100	87.5	75	100	100	87.5	87.5	87.5	87.5	87.5	100	75	12.5	75	87.5	75	62.5	100	87.5	75	87.5	100	75	87.5	62.5
BASP1	94.7368	94.7368	89.4737	84.2105	94.7368	73.6842	84.2105	89.4737	100	68.4211	10.5263	94.7368	89.4737	89.4737	89.4737	94.7368	94.7368	89.4737	84.2105	100	5.26316	94.7368	89.4737	63.1579	47.3684	89.4737	0	100	94.7368	94.7368	84.2105	73.6842	78.9474	89.4737	73.6842	94.7368	63.1579	94.7368	57.8947	52.6316	94.7368	94.7368	89.4737	89.4737	15.7895	84.2105	89.4737	94.7368	94.7368
SSRP1	87.5	100	87.5	87.5	12.5	62.5	100	87.5	87.5	100	75	100	75	87.5	100	100	75	87.5	100	87.5	100	100	87.5	100	75	0	75	100	87.5	100	87.5	100	50	75	100	62.5	87.5	87.5	75	75	75	75	62.5	75	12.5	75	87.5	87.5	87.5
SUMO2	100	100	100	83.3333	66.6667	83.3333	100	100	100	83.3333	50	100	66.6667	100	50	100	100	83.3333	100	83.3333	100	66.6667	66.6667	50	83.3333	50	83.3333	83.3333	66.6667	100	50	100	100	50	83.3333	100	66.6667	83.3333	83.3333	83.3333	100	83.3333	66.6667	100	100	83.3333	100	100	100
UBXN1	80	100	100	60	100	100	80	100	40	100	100	60	100	80	60	60	80	100	80	100	100	80	80	100	40	80	100	60	100	100	80	100	100	0	60	80	100	60	80	80	100	80	80	100	100	100	100	80	80
WDR1	100	80	100	100	80	60	80	80	60	60	80	80	100	100	80	100	80	100	60	60	60	80	100	100	100	80	80	100	100	100	80	100	100	80	80	80	100	80	40	80	40	60	80	60	100	100	80	80	60
PPP2CA	100	80	80	100	80	60	100	100	40	100	80	100	80	100	100	100	100	80	100	80	80	80	100	60	100	100	80	100	100	80	80	60	100	100	80	100	100	100	60	100	80	80	60	80	100	40	60	80	80
IRAK1	100	100	100	85.7143	71.4286	85.7143	100	85.7143	100	85.7143	100	85.7143	85.7143	100	14.2857	100	85.7143	85.7143	100	85.7143	100	100	100	71.4286	0	85.7143	0	100	85.7143	100	71.4286	85.7143	85.7143	71.4286	71.4286	100	85.7143	100	100	57.1429	0	85.7143	71.4286	71.4286	71.4286	100	85.7143	100	100
CAP1	100	80	100	100	100	60	80	80	100	100	100	100	100	100	100	100	100	100	80	100	60	100	80	80	100	80	60	100	100	80	80	100	80	80	40	60	100	80	80	80	100	100	100	100	100	80	80	80	80
DAB2	100	100	100	80	80	100	0	100	100	100	100	0	100	100	80	80	100	100	80	100	100	100	80	100	60	100	40	20	100	80	100	100	100	100	60	80	100	100	100	80	100	80	100	60	80	80	0	100	80
AHRR	100	100	100	100	91.6667	41.6667	0	91.6667	91.6667	83.3333	83.3333	100	91.6667	100	83.3333	100	91.6667	91.6667	100	25	100	100	83.3333	83.3333	91.6667	83.3333	91.6667	100	100	91.6667	91.6667	100	33.3333	58.3333	75	100	83.3333	91.6667	91.6667	100	91.6667	100	100	100	100	91.6667	100	25	100
EIF4B	83.3333	91.6667	83.3333	66.6667	58.3333	100	83.3333	91.6667	91.6667	83.3333	100	91.6667	16.6667	100	58.3333	91.6667	91.6667	100	41.6667	91.6667	91.6667	91.6667	100	75	33.3333	100	100	83.3333	91.6667	75	100	91.6667	100	100	91.6667	83.3333	91.6667	91.6667	66.6667	58.3333	58.3333	91.6667	75	83.3333	25	83.3333	100	75	75
C8orf22	100	88.8889	55.5556	100	100	66.6667	100	88.8889	100	88.8889	100	88.8889	100	77.7778	100	100	77.7778	88.8889	77.7778	88.8889	100	100	77.7778	100	77.7778	100	100	55.5556	66.6667	100	100	88.8889	100	100	100	55.5556	88.8889	77.7778	44.4444	88.8889	11.1111	88.8889	100	77.7778	100	77.7778	88.8889	33.3333	100
TPD52L2	100	80	60	100	100	100	100	100	100	100	100	100	100	100	100	100	100	80	80	100	100	100	80	80	100	100	80	80	100	100	100	100	80	80	100	20	40	80	100	100	100	0	100	100	100	80	60	100	100
GNB1	100	100	100	0	100	85.7143	85.7143	100	0	0	14.2857	85.7143	100	100	71.4286	100	100	85.7143	57.1429	100	100	100	100	100	100	100	100	100	100	71.4286	100	85.7143	100	100	85.7143	85.7143	57.1429	100	85.7143	100	100	100	100	100	85.7143	85.7143	100	100	100
TXNRD1	80	100	100	100	100	100	100	100	100	0	0	100	100	100	100	100	100	100	100	100	100	20	100	80	100	100	80	80	100	100	80	100	100	100	20	100	100	80	80	80	100	100	100	60	100	100	100	0	20
COX7A2L	40	100	100	100	100	80	100	80	100	80	100	100	100	80	100	100	100	0	80	100	100	100	60	80	80	60	100	40	80	80	100	80	80	100	80	40	100	100	100	100	100	100	20	60	0	80	100	100	100
SCARB1	100	100	100	100	100	100	0	0	100	100	0	60	100	100	100	100	100	100	40	0	100	100	60	100	100	80	100	20	80	100	80	100	20	100	80	80	100	100	100	80	100	80	80	100	100	100	80	80	100
EIF1	100	100	90	0	47.5	82.5	95	97.5	95	92.5	92.5	100	100	95	87.5	0	95	95	87.5	90	90	92.5	97.5	75	95	95	95	25	95	95	95	92.5	95	95	95	20	42.5	40	45	92.5	95	95	90	97.5	70	97.5	62.5	95	95
HN1	100	100	100	100	60	80	80	100	100	100	100	100	80	100	100	0	100	100	80	100	100	80	80	100	100	100	60	100	80	100	80	100	100	0	100	80	100	40	0	60	80	100	0	100	100	100	80	100	100
PRDX3	100	80	80	80	80	80	80	80	100	100	100	80	100	100	80	0	80	100	80	100	60	80	80	80	100	100	100	100	100	100	80	80	100	80	80	40	80	0	80	80	60	100	100	20	80	100	80	80	40
SF1	83.3333	100	100	100	100	100	83.3333	0	0	100	100	83.3333	83.3333	100	66.6667	100	83.3333	100	83.3333	83.3333	100	100	83.3333	66.6667	83.3333	100	100	83.3333	100	83.3333	100	66.6667	100	66.6667	83.3333	0	83.3333	83.3333	100	16.6667	83.3333	100	83.3333	50	50	83.3333	100	83.3333	66.6667
AKR1B1	100	100	100	91.6667	91.6667	91.6667	91.6667	100	100	83.3333	100	91.6667	100	100	91.6667	100	100	91.6667	91.6667	91.6667	91.6667	83.3333	100	75	83.3333	100	91.6667	83.3333	100	83.3333	16.6667	91.6667	91.6667	91.6667	83.3333	100	91.6667	8.33333	91.6667	91.6667	8.33333	41.6667	91.6667	91.6667	100	100	91.6667	100	91.6667
H2AFY	100	100	62.5	87.5	100	100	87.5	87.5	75	87.5	100	100	87.5	87.5	87.5	100	100	100	87.5	100	100	87.5	87.5	75	87.5	12.5	100	87.5	87.5	75	100	100	100	0	100	75	0	87.5	100	100	87.5	87.5	87.5	87.5	100	100	100	100	87.5
TBCA	83.3333	100	100	100	83.3333	100	100	100	100	83.3333	100	100	16.6667	100	83.3333	83.3333	100	83.3333	100	100	100	100	100	0	100	100	100	33.3333	33.3333	33.3333	100	83.3333	83.3333	83.3333	50	100	100	83.3333	33.3333	83.3333	100	83.3333	0	16.6667	100	100	100	33.3333	100
CTNND1	100	100	100	100	100	100	100	100	100	100	100	100	80	100	80	100	100	0	100	100	100	0	100	100	100	100	0	80	80	80	100	60	80	100	100	80	100	80	80	80	100	100	80	100	60	100	100	20	100
PAIP1	100	100	80	100	80	100	100	100	100	80	100	100	60	100	100	100	80	100	100	80	100	0	80	20	100	100	80	100	100	60	80	80	0	60	100	100	60	100	80	100	100	100	100	80	100	100	100	100	100
DDX21	100	100	100	100	100	60	100	80	100	100	100	100	60	100	100	100	100	100	80	100	100	100	100	100	80	100	100	100	100	100	80	100	100	60	40	80	100	0	80	60	100	100	80	40	100	100	100	100	100
PSMB5	100	85.7143	85.7143	100	100	85.7143	85.7143	71.4286	100	100	42.8571	0	85.7143	85.7143	100	100	85.7143	100	85.7143	100	14.2857	85.7143	100	100	100	100	85.7143	85.7143	100	100	100	100	42.8571	71.4286	100	85.7143	100	85.7143	85.7143	71.4286	100	100	100	85.7143	85.7143	100	85.7143	100	100
TOMM40	60	80	100	100	80	100	80	80	0	80	100	100	60	100	100	100	100	80	100	100	100	80	80	80	60	40	100	100	100	80	100	100	80	100	80	80	80	100	100	80	100	20	100	100	100	100	100	100	80
NUDT3	88.3562	2.05479	68.4932	67.1233	28.0822	60.9589	69.1781	58.9041	64.3836	64.3836	63.0137	83.5616	34.9315	65.0685	21.9178	23.2877	63.0137	73.9726	52.0548	61.6438	58.9041	36.3014	49.3151	40.411	41.7808	37.6712	62.3288	69.1781	16.4384	60.9589	54.7945	8.90411	61.6438	30.137	50	63.0137	66.4384	31.5068	53.4247	67.8082	47.9452	60.274	9.58904	64.3836	24.6575	62.3288	61.6438	68.4932	26.7123
RPSAP58	53.3333	86.6667	66.6667	0	40	33.3333	60	60	33.3333	46.6667	80	73.3333	6.66667	60	73.3333	6.66667	26.6667	66.6667	73.3333	60	46.6667	66.6667	33.3333	6.66667	66.6667	66.6667	60	66.6667	53.3333	53.3333	53.3333	60	80	60	33.3333	80	60	66.6667	60	46.6667	66.6667	53.3333	60	66.6667	53.3333	33.3333	60	13.3333	33.3333
SIGMAR1	87.5	100	50	50	62.5	62.5	50	62.5	100	50	50	50	75	62.5	87.5	87.5	87.5	75	62.5	50	62.5	62.5	87.5	25	37.5	50	62.5	25	87.5	37.5	12.5	50	87.5	62.5	37.5	87.5	50	50	62.5	62.5	50	62.5	50	25	37.5	12.5	50	62.5	37.5
FAM136A	80	40	60	80	20	40	40	80	60	40	20	80	80	60	80	60	20	80	40	60	80	60	80	60	60	40	80	20	40	20	60	40	40	100	40	60	40	60	80	60	80	20	40	80	80	40	100	100	60
IDH1	100	80	40	80	20	80	0	40	40	100	60	60	60	80	60	60	80	80	60	20	60	40	60	40	60	60	60	60	60	60	60	80	80	20	40	40	0	40	60	40	80	20	0	40	100	100	20	60	60
RCC2	100	0	83.3333	83.3333	66.6667	83.3333	33.3333	16.6667	100	50	50	100	16.6667	50	50	50	33.3333	33.3333	83.3333	16.6667	50	50	66.6667	66.6667	16.6667	33.3333	0	83.3333	50	66.6667	33.3333	66.6667	83.3333	83.3333	50	33.3333	66.6667	66.6667	83.3333	50	66.6667	0	50	50	66.6667	83.3333	83.3333	83.3333	33.3333
TMED2	0	80	40	40	80	80	40	20	60	80	40	40	60	60	80	0	60	60	80	80	100	40	60	60	60	100	60	80	80	60	100	80	0	40	80	60	80	60	0	40	60	20	40	40	0	40	20	60	80
POLE3	100	80	80	60	100	80	60	40	60	20	100	100	100	100	100	100	80	80	20	80	60	40	60	40	40	40	60	40	60	60	80	20	80	40	60	60	60	40	60	60	80	60	20	80	20	40	80	0	60
XPOT	40	80	20	100	40	80	80	100	40	60	80	100	80	80	100	80	100	40	0	40	40	40	40	60	60	80	80	40	20	60	40	60	20	80	60	20	40	40	20	20	20	60	40	20	20	20	60	60	100
POLE4	80	80	40	0	20	60	80	60	60	100	20	60	40	40	80	60	80	60	80	80	40	60	60	60	40	60	40	40	0	60	60	60	0	80	20	40	40	40	100	80	20	60	20	40	100	40	60	80	60
YBX3	83.3333	100	83.3333	50	66.6667	66.6667	83.3333	50	83.3333	100	16.6667	83.3333	83.3333	66.6667	83.3333	50	0	66.6667	83.3333	33.3333	83.3333	100	83.3333	50	83.3333	66.6667	50	50	83.3333	33.3333	0	66.6667	50	33.3333	50	16.6667	50	83.3333	83.3333	33.3333	83.3333	66.6667	33.3333	33.3333	16.6667	66.6667	33.3333	83.3333	16.6667
YWHAG	100	66.6667	33.3333	50	83.3333	66.6667	66.6667	83.3333	83.3333	83.3333	66.6667	83.3333	66.6667	66.6667	16.6667	100	66.6667	100	66.6667	83.3333	66.6667	16.6667	66.6667	100	50	83.3333	66.6667	83.3333	50	66.6667	100	83.3333	50	66.6667	0	66.6667	83.3333	16.6667	100	83.3333	33.3333	0	50	50	0	0	16.6667	66.6667	83.3333
IARS	57.1429	85.7143	57.1429	57.1429	85.7143	42.8571	85.7143	85.7143	71.4286	85.7143	85.7143	100	85.7143	71.4286	57.1429	85.7143	85.7143	100	57.1429	0	71.4286	57.1429	85.7143	42.8571	42.8571	57.1429	85.7143	85.7143	100	71.4286	71.4286	71.4286	28.5714	85.7143	42.8571	71.4286	100	57.1429	57.1429	42.8571	57.1429	57.1429	0	42.8571	0	57.1429	57.1429	57.1429	71.4286
C19orf10	100	100	83.3333	83.3333	83.3333	33.3333	50	100	50	66.6667	66.6667	66.6667	50	33.3333	50	100	83.3333	66.6667	83.3333	83.3333	33.3333	50	66.6667	33.3333	83.3333	83.3333	66.6667	83.3333	66.6667	66.6667	83.3333	66.6667	66.6667	50	66.6667	83.3333	50	66.6667	83.3333	50	66.6667	83.3333	83.3333	66.6667	66.6667	50	50	83.3333	50
SLC7A5	44	72	68	52	72	60	64	64	0	56	24	100	88	64	72	88	80	64	76	72	56	84	76	64	52	8	76	56	60	76	84	72	88	68	44	68	64	72	76	56	28	64	76	60	64	76	80	80	52
SLC38A2	92.8571	0	92.8571	92.8571	64.2857	71.4286	0	71.4286	64.2857	42.8571	92.8571	85.7143	71.4286	71.4286	71.4286	78.5714	71.4286	85.7143	78.5714	7.14286	57.1429	85.7143	64.2857	64.2857	85.7143	71.4286	64.2857	78.5714	78.5714	64.2857	78.5714	78.5714	0	50	64.2857	50	85.7143	57.1429	42.8571	64.2857	64.2857	85.7143	14.2857	71.4286	7.14286	57.1429	71.4286	57.1429	78.5714
YWHAZ	92	84	56	64	40	68	0	76	64	72	44	76	32	52	72	84	80	72	24	84	76	80	68	64	56	28	72	12	92	60	52	76	68	64	36	72	56	60	76	52	76	60	60	64	60	64	80	12	64
RPL23	90.3846	80.7692	63.4615	71.1538	63.4615	71.1538	65.3846	69.2308	73.0769	61.5385	61.5385	0	46.1538	75	78.8462	76.9231	63.4615	76.9231	69.2308	55.7692	69.2308	46.1538	57.6923	65.3846	50	71.1538	9.61538	69.2308	13.4615	32.6923	61.5385	63.4615	75	36.5385	50	26.9231	21.1538	76.9231	30.7692	25	67.3077	9.61538	57.6923	19.2308	21.1538	32.6923	61.5385	67.3077	78.8462
RPL15	86.3636	9.09091	63.6364	54.5455	68.1818	40.9091	59.0909	63.6364	63.6364	59.0909	63.6364	68.1818	72.7273	59.0909	59.0909	68.1818	54.5455	68.1818	63.6364	63.6364	77.2727	50	50	63.6364	72.7273	50	59.0909	59.0909	77.2727	40.9091	63.6364	45.4545	68.1818	72.7273	22.7273	63.6364	50	31.8182	27.2727	68.1818	40.9091	59.0909	68.1818	59.0909	45.4545	45.4545	18.1818	63.6364	50
UBE2S	83.3333	91.6667	66.6667	75	75	41.6667	50	58.3333	50	41.6667	58.3333	75	41.6667	50	83.3333	83.3333	25	66.6667	75	75	83.3333	33.3333	33.3333	58.3333	66.6667	58.3333	75	58.3333	66.6667	58.3333	58.3333	50	75	75	41.6667	50	58.3333	50	75	33.3333	75	75	50	58.3333	58.3333	66.6667	58.3333	58.3333	50
TMSB10	88.5057	80.4598	68.9655	58.6207	68.9655	73.5632	68.9655	73.5632	70.1149	65.5172	71.2644	83.908	73.5632	70.1149	85.0575	73.5632	72.4138	70.1149	64.3678	64.3678	60.9195	62.069	66.6667	63.2184	65.5172	62.069	0	63.2184	67.8161	60.9195	63.2184	0	64.3678	66.6667	42.5287	78.1609	71.2644	63.2184	71.2644	65.5172	63.2184	67.8161	64.3678	41.3793	78.1609	66.6667	62.069	65.5172	70.1149
CCT4	81.8182	81.8182	81.8182	63.6364	81.8182	63.6364	36.3636	72.7273	72.7273	90.9091	72.7273	54.5455	90.9091	63.6364	72.7273	90.9091	90.9091	63.6364	72.7273	54.5455	81.8182	72.7273	63.6364	72.7273	45.4545	9.09091	63.6364	54.5455	54.5455	63.6364	72.7273	63.6364	45.4545	54.5455	72.7273	90.9091	81.8182	63.6364	72.7273	72.7273	81.8182	45.4545	72.7273	72.7273	45.4545	90.9091	81.8182	63.6364	81.8182
RPL27A	0	100	72.7273	81.8182	81.8182	81.8182	81.8182	100	90.9091	81.8182	81.8182	72.7273	54.5455	63.6364	45.4545	27.2727	81.8182	72.7273	81.8182	72.7273	81.8182	81.8182	27.2727	81.8182	54.5455	72.7273	63.6364	81.8182	18.1818	63.6364	54.5455	72.7273	63.6364	63.6364	63.6364	81.8182	81.8182	18.1818	90.9091	81.8182	90.9091	54.5455	9.09091	100	72.7273	72.7273	90.9091	100	54.5455
MYBL2	57.1429	85.7143	85.7143	42.8571	42.8571	71.4286	57.1429	71.4286	85.7143	57.1429	85.7143	57.1429	85.7143	85.7143	100	71.4286	42.8571	71.4286	85.7143	42.8571	71.4286	71.4286	42.8571	71.4286	57.1429	85.7143	42.8571	57.1429	85.7143	71.4286	85.7143	57.1429	85.7143	42.8571	42.8571	57.1429	42.8571	71.4286	85.7143	57.1429	57.1429	57.1429	71.4286	71.4286	71.4286	71.4286	85.7143	71.4286	71.4286
KYNU	50	83.3333	83.3333	66.6667	83.3333	83.3333	66.6667	66.6667	83.3333	66.6667	83.3333	100	100	50	83.3333	100	66.6667	83.3333	50	100	66.6667	100	66.6667	66.6667	50	50	100	83.3333	66.6667	33.3333	66.6667	66.6667	66.6667	66.6667	33.3333	33.3333	50	33.3333	33.3333	50	66.6667	50	66.6667	16.6667	83.3333	66.6667	66.6667	50	66.6667
PLP2	46.6667	0	86.6667	73.3333	66.6667	80	73.3333	73.3333	86.6667	80	66.6667	66.6667	80	93.3333	80	60	80	66.6667	73.3333	73.3333	86.6667	80	60	53.3333	13.3333	53.3333	60	66.6667	40	46.6667	66.6667	73.3333	66.6667	53.3333	73.3333	60	60	46.6667	73.3333	6.66667	60	53.3333	60	93.3333	86.6667	86.6667	86.6667	66.6667	40
COTL1	88.8889	88.8889	88.8889	77.7778	66.6667	66.6667	66.6667	66.6667	88.8889	55.5556	77.7778	77.7778	33.3333	66.6667	77.7778	77.7778	66.6667	0	77.7778	88.8889	55.5556	33.3333	66.6667	77.7778	55.5556	66.6667	88.8889	66.6667	77.7778	77.7778	66.6667	66.6667	66.6667	44.4444	33.3333	77.7778	55.5556	22.2222	55.5556	55.5556	66.6667	44.4444	77.7778	77.7778	55.5556	55.5556	22.2222	55.5556	44.4444
AVPI1	0	80	100	70	90	80	90	90	100	0	60	80	20	60	70	70	70	70	70	80	20	60	40	70	70	70	80	100	70	70	90	80	40	10	80	70	70	20	30	50	80	70	80	90	70	60	30	60	50
YWHAQ	0	100	85.7143	100	85.7143	71.4286	85.7143	71.4286	85.7143	57.1429	14.2857	100	100	57.1429	85.7143	85.7143	85.7143	85.7143	71.4286	85.7143	71.4286	85.7143	14.2857	71.4286	57.1429	85.7143	71.4286	85.7143	0	42.8571	57.1429	42.8571	14.2857	42.8571	71.4286	71.4286	71.4286	14.2857	57.1429	100	71.4286	71.4286	85.7143	85.7143	28.5714	14.2857	57.1429	100	85.7143
ATF3	90	70	60	60	60	50	70	90	80	70	80	80	100	60	90	60	20	80	90	60	80	90	100	90	70	70	70	80	50	0	20	60	80	70	50	90	40	70	50	70	30	10	80	80	70	90	80	10	60
SCD	100	100	0	77.7778	77.7778	77.7778	77.7778	77.7778	77.7778	77.7778	0	88.8889	100	88.8889	66.6667	77.7778	88.8889	77.7778	55.5556	55.5556	33.3333	11.1111	77.7778	66.6667	44.4444	55.5556	100	88.8889	66.6667	66.6667	88.8889	100	77.7778	88.8889	77.7778	77.7778	55.5556	88.8889	55.5556	44.4444	55.5556	88.8889	66.6667	100	33.3333	22.2222	77.7778	77.7778	77.7778
DAP	0	100	83.3333	100	33.3333	66.6667	100	66.6667	100	33.3333	33.3333	100	100	66.6667	16.6667	83.3333	83.3333	50	83.3333	66.6667	100	16.6667	33.3333	83.3333	50	16.6667	66.6667	100	83.3333	66.6667	66.6667	33.3333	100	83.3333	50	50	33.3333	100	66.6667	83.3333	83.3333	16.6667	83.3333	100	83.3333	83.3333	83.3333	66.6667	83.3333
FKBP1A	80	80	80	60	80	100	0	80	80	100	80	100	60	100	80	80	80	40	100	100	80	100	80	100	80	100	60	80	80	80	100	100	80	100	20	0	40	40	80	60	80	40	100	60	60	100	60	80	60
RPL22	75	87.5	50	75	37.5	0	87.5	87.5	75	0	75	100	75	62.5	87.5	87.5	87.5	62.5	75	75	0	37.5	50	87.5	62.5	0	87.5	75	62.5	87.5	50	62.5	62.5	62.5	75	75	12.5	87.5	62.5	87.5	62.5	87.5	62.5	75	75	12.5	75	87.5	87.5
GDI2	100	80	80	80	80	60	40	80	80	80	60	80	80	60	60	80	0	100	0	60	100	100	100	60	40	60	60	80	100	40	40	40	100	80	60	60	100	80	60	80	80	100	100	60	80	100	20	60	60
KPNB1	66.6667	66.6667	88.8889	77.7778	66.6667	55.5556	77.7778	33.3333	77.7778	55.5556	33.3333	66.6667	88.8889	100	55.5556	77.7778	55.5556	66.6667	11.1111	55.5556	55.5556	66.6667	66.6667	66.6667	66.6667	77.7778	0	88.8889	66.6667	55.5556	66.6667	55.5556	66.6667	22.2222	88.8889	44.4444	77.7778	66.6667	100	77.7778	100	55.5556	77.7778	77.7778	88.8889	66.6667	66.6667	77.7778	77.7778
SERBP1	100	100	100	80	80	100	80	80	100	100	100	80	100	100	60	100	100	100	100	80	100	80	80	40	80	40	100	20	100	100	80	100	0	40	60	100	40	80	40	60	20	0	40	80	80	80	40	80	100
TPM4	85.7143	85.7143	85.7143	100	85.7143	85.7143	85.7143	100	71.4286	71.4286	71.4286	57.1429	71.4286	85.7143	71.4286	100	71.4286	85.7143	100	100	85.7143	71.4286	71.4286	71.4286	14.2857	85.7143	57.1429	57.1429	85.7143	57.1429	71.4286	100	71.4286	28.5714	100	100	85.7143	42.8571	28.5714	71.4286	85.7143	42.8571	14.2857	85.7143	71.4286	85.7143	100	100	57.1429
TPM3	100	83.3333	83.3333	83.3333	100	83.3333	66.6667	83.3333	83.3333	66.6667	66.6667	83.3333	100	100	83.3333	100	100	66.6667	83.3333	83.3333	100	83.3333	33.3333	66.6667	50	100	100	83.3333	100	83.3333	83.3333	83.3333	83.3333	83.3333	100	83.3333	16.6667	66.6667	16.6667	100	83.3333	66.6667	66.6667	83.3333	100	100	66.6667	100	33.3333
SEC61A1	85.7143	0	85.7143	100	85.7143	85.7143	85.7143	85.7143	100	71.4286	57.1429	57.1429	100	85.7143	100	100	42.8571	85.7143	85.7143	100	28.5714	85.7143	100	57.1429	57.1429	57.1429	100	57.1429	71.4286	85.7143	100	71.4286	85.7143	100	71.4286	71.4286	28.5714	57.1429	57.1429	42.8571	100	85.7143	85.7143	71.4286	100	100	85.7143	85.7143	28.5714
PPT1	100	80	100	100	40	80	80	60	60	80	100	80	80	100	80	60	80	60	20	60	60	20	40	80	60	100	100	100	80	100	80	80	80	80	60	60	40	20	80	60	80	80	40	80	80	100	60	80	100
ARF3	80	100	80	80	20	100	100	100	100	80	100	80	100	100	60	80	80	80	80	100	60	100	80	100	100	80	40	80	80	20	60	80	60	100	40	40	20	20	100	80	80	40	80	100	40	100	80	40	100
PPIF	100	80	20	0	20	0	40	40	40	0	40	60	100	20	20	100	40	40	0	0	40	20	0	20	20	40	20	0	40	40	20	0	60	60	40	80	0	40	40	20	40	80	100	40	40	40	40	40	100
HNRNPU	80	60	0	0	20	40	0	20	40	0	40	40	60	20	20	20	40	100	60	60	40	60	40	40	40	0	60	40	0	40	0	0	100	20	0	20	20	100	60	60	0	40	20	40	100	20	20	0	60
PTP4A1	0	50	58.3333	33.3333	58.3333	33.3333	41.6667	41.6667	33.3333	50	41.6667	75	41.6667	50	58.3333	50	0	33.3333	33.3333	25	41.6667	58.3333	0	58.3333	25	66.6667	50	41.6667	58.3333	0	16.6667	25	50	0	83.3333	58.3333	41.6667	66.6667	33.3333	25	58.3333	66.6667	25	58.3333	58.3333	8.33333	0	33.3333	33.3333
PEG10	0	0	50	50	30	50	50	50	50	50	50	70	70	50	40	30	20	50	20	60	20	40	30	40	30	50	40	60	40	60	80	30	10	30	10	20	30	70	50	20	60	60	90	70	50	30	50	0	50
DDIT4	82.3529	64.7059	61.7647	44.1176	50	50	52.9412	50	41.1765	67.6471	61.7647	82.3529	50	44.1176	64.7059	67.6471	50	55.8824	55.8824	50	55.8824	35.2941	44.1176	58.8235	41.1765	55.8824	35.2941	47.0588	26.4706	41.1765	35.2941	44.1176	47.0588	52.9412	26.4706	55.8824	44.1176	58.8235	55.8824	52.9412	35.2941	32.3529	35.2941	44.1176	44.1176	58.8235	17.6471	58.8235	41.1765
SLC38A1	100	83.3333	33.3333	100	66.6667	33.3333	50	33.3333	16.6667	0	50	83.3333	50	83.3333	50	33.3333	33.3333	0	50	83.3333	50	83.3333	50	16.6667	66.6667	66.6667	66.6667	33.3333	66.6667	66.6667	50	50	66.6667	0	16.6667	50	66.6667	66.6667	33.3333	33.3333	33.3333	66.6667	16.6667	33.3333	50	50	0	66.6667	33.3333
ITGB1	100	83.3333	83.3333	33.3333	33.3333	16.6667	50	16.6667	66.6667	83.3333	50	0	66.6667	66.6667	50	16.6667	83.3333	50	33.3333	33.3333	0	50	66.6667	66.6667	16.6667	66.6667	50	100	66.6667	66.6667	33.3333	50	50	16.6667	50	50	0	66.6667	16.6667	66.6667	16.6667	16.6667	66.6667	66.6667	50	50	16.6667	33.3333	66.6667
[truncated: 199 more columns]
